# Supplementary material for: Measurement equivalence of the Four-Dimensional Symptom Questionnaire (4DSQ) in adolescents and emerging adults
Source: PLoS One. 2019 Aug 29;14(8):e0221904. doi: 10.1371/journal.pone.0221904 (PMC6715201; doi:10.1371/journal.pone.0221904)
Supplement: S3 File — (TXT) [file pone.0221904.s003.txt]

"Sex" "AgeCat" "DSQ01" "DSQ02" "DSQ03" "DSQ04" "DSQ05" "DSQ06" "DSQ07" "DSQ08" "DSQ09" "DSQ10" "DSQ11" "DSQ12" "DSQ13" "DSQ14" "DSQ15" "DSQ16" "DSQ17" "DSQ18" "DSQ19" "DSQ20" "DSQ21" "DSQ22" "DSQ23" "DSQ24" "DSQ25" "DSQ26" "DSQ27" "DSQ28" "DSQ29" "DSQ30" "DSQ31" "DSQ32" "DSQ33" "DSQ34" "DSQ35" "DSQ36" "DSQ37" "DSQ38" "DSQ39" "DSQ40" "DSQ41" "DSQ42" "DSQ43" "DSQ44" "DSQ45" "DSQ46" "DSQ47" "DSQ48" "DSQ49" "DSQ50"
"vrouw" 2 0 1 0 0 1 0 1 0 1 0 1 0 0 0 0 0 2 0 2 2 2 1 0 1 2 2 1 1 0 0 0 2 0 0 1 1 0 1 2 0 2 0 0 1 0 0 2 2 0 0
"vrouw" 2 0 0 0 0 0 0 0 2 0 0 0 1 0 0 0 0 2 0 2 1 0 2 0 0 2 0 0 2 1 2 1 2 0 1 1 1 1 0 2 0 2 0 0 2 2 0 0 0 0 0
"man" 3 2 1 0 2 1 0 1 1 2 0 0 0 0 0 0 0 0 0 2 2 2 2 0 0 2 2 2 2 1 2 2 2 2 1 2 2 2 2 0 0 2 0 0 0 0 2 2 1 0 0
"vrouw" 3 1 1 0 0 1 1 1 2 1 1 1 0 0 1 1 0 2 1 2 2 1 2 0 1 2 2 1 0 1 0 1 0 0 1 1 1 1 1 0 0 2 0 0 1 0 0 1 1 0 0
"man" 3 0 0 0 0 1 0 0 0 0 1 0 0 0 0 0 0 0 0 2 0 0 0 0 0 2 2 0 1 0 0 1 0 0 1 0 0 0 1 0 0 0 1 0 1 0 0 0 0 0 0
"vrouw" 3 1 0 1 0 1 0 1 0 1 0 0 0 0 0 1 0 1 0 2 0 2 0 0 1 1 0 1 2 0 1 0 1 1 0 1 1 0 0 0 0 1 0 0 0 0 1 2 2 0 0
"man" 3 0 0 0 0 0 1 0 0 0 0 0 0 0 0 0 0 1 0 0 0 0 0 0 0 0 1 0 0 0 0 0 0 0 0 0 0 0 0 0 0 0 0 0 0 0 0 0 0 0 0
"vrouw" 3 0 0 0 1 1 0 0 0 0 2 0 1 0 2 0 0 2 0 2 2 2 2 0 1 1 2 2 0 2 0 2 2 0 1 1 2 1 1 0 0 2 1 0 0 1 0 2 2 0 1
"vrouw" 2 0 2 0 2 2 0 0 1 1 0 0 0 0 0 0 0 1 0 2 1 0 1 0 0 1 1 0 0 1 0 0 0 0 0 0 0 1 1 0 0 1 0 0 1 0 0 0 0 0 0
"vrouw" 3 0 0 0 0 0 0 0 0 0 0 0 0 0 0 0 0 2 0 2 1 0 0 0 0 1 1 0 0 0 0 1 1 0 0 2 2 0 0 1 0 2 0 0 0 0 0 0 1 0 0
"man" 3 0 0 0 2 2 0 0 2 0 0 0 1 0 0 0 0 0 0 1 1 0 0 0 0 1 1 0 0 0 0 1 0 0 0 0 0 0 0 1 0 0 0 0 0 0 0 1 1 0 0
"vrouw" 2 1 2 0 2 2 0 0 2 0 0 0 2 2 0 0 0 2 1 2 2 1 2 0 0 2 2 1 2 1 1 2 2 2 2 2 2 2 2 2 1 2 0 0 0 1 1 2 2 0 0
"man" 2 1 2 0 2 2 1 2 1 2 1 0 2 2 2 2 2 2 2 2 2 2 2 1 2 2 2 2 2 2 2 2 2 1 2 1 1 1 2 2 2 2 0 0 2 2 1 0 0 2 0
"vrouw" 3 0 1 0 1 0 1 0 0 0 0 0 1 0 2 0 0 2 0 2 1 1 2 0 0 1 2 1 2 2 1 1 2 1 2 1 1 2 1 0 0 1 0 0 1 0 1 0 0 0 0
"vrouw" 2 2 2 0 2 2 2 2 2 1 2 2 1 1 1 2 2 2 2 2 2 2 2 0 2 2 2 2 2 2 1 2 2 1 2 2 2 2 2 2 0 2 1 2 2 2 2 2 2 2 2
"vrouw" 1 0 1 0 0 0 0 2 1 1 1 0 0 0 0 0 0 2 1 2 2 1 1 0 1 1 2 0 1 1 0 1 0 0 1 1 1 1 0 0 2 2 0 0 2 0 0 1 1 0 0
"vrouw" 2 0 0 0 2 1 1 2 2 2 1 2 0 0 0 2 0 2 1 2 2 1 2 1 0 2 1 1 2 2 2 2 2 1 2 2 2 2 2 2 0 2 0 0 1 0 1 0 1 0 1
"man" 3 0 1 0 2 1 1 0 0 2 0 0 2 2 0 0 0 1 1 2 1 1 1 0 1 2 1 1 1 1 0 1 1 0 1 1 1 1 1 1 0 0 2 0 0 0 0 1 0 1 0
"man" 1 1 0 0 0 0 0 0 2 0 0 0 0 0 0 0 0 0 0 1 0 0 0 0 0 0 0 0 1 0 0 0 0 0 0 0 0 1 1 0 0 0 0 0 0 0 0 0 1 0 0
"vrouw" 1 2 1 0 1 1 0 1 1 2 1 0 1 0 2 1 0 2 0 2 2 1 1 0 0 2 2 1 0 1 0 0 0 0 0 1 2 1 2 2 0 2 0 0 0 1 0 2 1 0 1
"man" 3 0 2 0 0 1 0 0 0 2 0 0 0 2 0 1 1 2 0 2 2 0 1 0 0 2 2 0 0 1 0 0 0 0 1 0 1 2 0 1 0 1 0 0 0 0 0 1 2 0 0
"man" 3 0 0 0 0 0 1 0 0 1 0 0 0 0 0 0 1 2 0 2 0 0 2 0 0 0 1 0 2 2 0 0 0 0 2 0 0 2 2 0 0 1 0 0 0 0 0 0 1 0 0
"vrouw" 3 1 0 0 0 0 0 0 0 2 0 0 2 2 0 1 0 1 0 2 2 0 0 0 0 2 1 1 0 1 0 0 0 0 0 0 0 1 2 0 0 2 0 0 0 0 0 1 1 0 1
"vrouw" 2 0 0 0 0 0 1 2 0 2 0 1 1 2 2 0 0 2 0 2 2 2 2 2 2 2 2 2 2 2 2 1 1 2 2 2 2 2 2 2 1 2 2 0 2 0 2 1 0 2 0
"vrouw" 3 1 2 0 1 2 2 1 2 0 1 0 1 0 0 2 0 2 2 2 2 2 2 2 2 2 2 2 1 2 0 2 2 0 2 2 2 2 2 2 1 2 0 0 2 2 0 0 0 1 0
"vrouw" 2 1 0 0 1 1 2 0 1 0 0 0 1 0 0 0 0 2 0 2 0 1 2 0 0 2 2 1 2 1 0 1 1 0 0 0 1 2 0 0 0 2 0 0 1 0 0 0 0 0 0
"vrouw" 3 2 1 0 1 1 2 1 2 1 1 1 1 2 2 1 1 2 1 2 2 0 1 1 1 2 2 1 2 2 1 1 1 0 1 2 1 2 2 2 1 2 0 0 0 0 0 1 2 1 1
"vrouw" 3 1 2 0 2 2 0 1 2 0 1 0 0 0 2 0 0 2 1 2 2 2 2 0 0 2 2 1 1 2 0 1 2 0 0 0 2 2 2 2 0 2 0 0 0 0 0 1 2 0 1
"man" 3 2 1 0 2 2 0 1 0 2 1 0 2 0 2 1 0 2 1 2 2 2 2 2 2 2 2 2 1 1 0 0 1 0 0 0 0 1 1 0 1 1 1 1 2 0 0 1 1 0 0
"vrouw" 3 1 2 0 0 1 0 0 1 1 0 0 1 0 0 0 0 1 0 2 1 0 0 0 1 2 2 0 1 1 0 1 2 0 0 2 2 1 2 0 0 0 0 0 0 0 0 0 0 0 0
"vrouw" 1 2 0 0 0 1 0 1 1 0 1 1 2 1 1 0 0 2 1 2 1 1 0 0 1 1 2 1 0 0 0 0 1 0 0 2 2 0 2 0 0 2 0 0 0 0 0 2 2 1 1
"vrouw" 3 1 2 0 2 2 2 1 1 1 1 0 1 2 0 1 1 2 1 2 2 1 2 0 1 2 1 1 1 1 0 0 2 0 0 0 1 1 1 1 0 0 2 0 1 0 0 2 2 1 0
"vrouw" 2 1 0 0 0 2 1 0 2 2 0 1 2 2 0 0 0 0 0 2 2 1 1 0 0 0 2 1 0 0 1 0 1 0 0 0 0 0 0 1 0 2 0 0 0 0 0 2 2 0 0
"vrouw" 3 2 0 0 1 0 2 1 1 2 1 1 2 0 1 1 0 2 0 2 0 2 2 1 2 2 2 2 2 2 2 2 2 2 2 0 2 2 2 0 0 2 1 1 1 0 2 2 2 2 0
"vrouw" 3 1 0 0 0 0 0 0 1 0 0 0 0 0 1 0 0 1 0 1 0 0 0 1 0 1 0 0 1 1 0 0 1 0 0 0 0 0 1 0 0 1 0 0 0 0 0 1 0 0 0
"man" 3 0 0 0 0 0 0 0 1 0 0 0 0 0 0 0 0 1 0 2 0 0 1 0 0 1 2 0 0 0 0 0 0 0 0 1 1 0 1 0 0 0 0 0 1 0 0 0 0 0 0
"vrouw" 2 1 0 0 0 2 2 0 2 0 0 1 0 0 0 0 0 2 1 2 2 0 2 0 0 2 2 0 2 2 2 2 2 0 2 0 1 2 2 1 0 2 0 0 0 0 0 0 1 0 0
"vrouw" 3 2 0 0 0 2 1 0 0 1 0 0 2 1 0 0 0 2 0 2 2 0 2 0 1 2 2 2 1 1 0 0 1 0 0 0 1 0 1 1 0 2 0 0 1 0 0 1 2 0 0
"man" 3 0 1 0 1 0 0 0 0 1 0 0 0 0 0 0 0 2 0 2 0 1 0 0 0 0 0 0 0 0 0 0 0 0 0 0 0 0 0 1 0 1 0 0 0 0 0 1 2 0 0
"man" 3 0 0 0 0 0 0 2 1 0 0 0 0 0 0 0 0 2 0 2 0 0 0 0 0 2 2 2 0 2 0 0 2 0 0 2 2 0 2 1 0 2 0 0 0 0 1 2 2 0 0
"vrouw" 3 2 0 0 1 0 2 1 2 1 0 0 1 2 0 0 0 2 2 2 2 2 2 2 1 2 2 2 2 2 2 2 2 2 2 2 2 2 2 2 2 2 0 0 2 2 2 2 2 2 2
"vrouw" 3 2 2 0 0 0 0 0 1 1 0 0 2 2 0 2 2 2 0 2 2 2 2 2 2 2 1 1 2 2 2 2 2 2 2 2 2 2 2 2 0 2 0 0 1 0 1 2 2 0 2
"vrouw" 3 0 2 0 2 2 1 0 2 2 0 0 0 0 0 0 0 2 1 2 2 0 2 1 0 2 2 0 2 2 2 2 2 2 2 2 2 2 2 1 0 2 0 0 1 0 2 2 2 0 0
"vrouw" 2 0 1 0 1 1 0 1 2 0 0 0 0 0 0 0 0 1 1 2 0 0 2 0 0 1 2 0 0 1 0 1 0 0 0 0 0 1 1 0 0 1 0 0 0 0 0 1 0 0 0
"vrouw" 2 2 0 0 0 0 1 0 2 0 0 0 2 0 0 0 0 1 2 2 2 2 1 0 1 2 1 2 2 2 1 0 2 0 2 0 2 2 1 2 2 2 2 0 0 0 0 2 2 2 1
"vrouw" 2 0 2 0 2 2 0 0 0 0 0 0 0 0 0 1 0 1 0 2 0 1 1 0 0 0 1 0 0 0 0 0 0 0 0 0 0 0 0 0 0 1 0 0 1 0 0 0 0 0 1
"vrouw" 3 1 0 0 0 0 2 0 1 2 0 0 2 2 0 0 0 2 0 2 2 2 2 2 0 2 2 2 2 2 0 2 1 0 2 2 2 2 2 2 2 2 0 0 2 0 0 0 0 1 1
"man" 3 0 2 0 2 1 0 1 2 1 0 0 1 2 0 2 1 0 1 2 2 2 2 2 2 2 2 2 2 2 0 1 1 0 2 1 1 1 2 2 0 2 0 0 0 1 0 2 2 1 2
"vrouw" 3 1 0 0 0 2 0 1 2 1 1 0 2 1 1 0 0 2 0 2 2 1 2 0 0 2 1 2 1 2 1 2 2 1 2 0 2 2 2 1 0 2 0 0 0 0 1 2 2 0 0
"vrouw" 1 0 0 0 1 1 2 2 2 2 0 2 1 1 0 2 2 1 1 2 2 2 1 0 2 2 2 1 1 2 0 0 2 0 1 0 1 2 2 2 1 2 1 0 2 1 0 2 2 0 1
"vrouw" 3 0 0 0 0 2 0 0 0 0 0 0 0 0 0 0 0 2 0 1 1 0 0 0 0 1 1 0 1 0 0 0 1 0 0 0 0 0 0 0 0 1 0 0 0 0 0 1 0 0 0
"vrouw" 3 0 0 0 1 0 2 0 1 0 0 0 1 0 0 1 0 2 0 2 0 1 0 2 0 2 1 2 1 0 1 1 0 0 1 1 2 0 0 0 0 2 0 1 2 0 0 1 2 2 0
"vrouw" 1 1 0 0 1 0 0 0 1 1 1 0 0 0 0 1 0 2 1 1 1 1 0 0 0 1 0 0 0 0 0 0 0 0 0 0 0 0 1 1 0 1 0 0 0 1 0 1 0 0 0
"vrouw" 2 0 0 0 2 0 0 0 2 0 2 0 1 0 0 1 0 2 1 2 0 2 2 0 2 2 2 2 0 2 0 1 1 0 0 1 1 2 2 0 0 2 0 0 0 1 0 2 2 2 1
"man" 3 0 0 0 0 0 0 0 1 1 0 0 0 0 0 0 0 0 0 2 2 0 1 0 0 1 0 0 0 0 0 1 1 0 0 1 1 0 0 2 0 0 0 0 0 0 0 0 1 0 0
"vrouw" 3 1 1 0 0 0 1 0 1 0 1 0 2 2 0 0 0 2 0 2 2 2 2 0 1 2 0 1 0 2 0 1 1 0 2 0 1 1 0 0 0 2 0 0 0 1 0 0 0 0 0
"vrouw" 3 1 2 0 2 2 2 2 1 1 0 1 0 0 1 1 0 2 0 2 2 2 1 0 1 2 2 1 0 2 0 0 1 0 1 0 1 0 2 0 0 2 0 0 0 0 0 1 2 0 2
"vrouw" 3 0 1 0 1 0 0 1 0 0 0 1 0 1 0 1 0 1 0 1 0 0 0 0 0 1 1 0 0 0 0 1 0 0 0 0 0 0 0 0 0 1 0 0 0 0 0 0 1 0 0
"vrouw" 2 1 1 0 1 2 1 0 1 2 1 2 2 2 1 1 0 1 1 2 1 1 0 1 1 1 2 1 1 0 0 0 1 0 0 1 1 1 1 2 1 2 2 0 1 1 0 1 1 1 0
"man" 1 1 0 0 0 0 1 0 0 0 2 0 0 0 0 0 0 0 2 0 0 0 0 0 0 0 1 0 0 0 0 0 0 0 0 0 0 0 1 1 0 0 0 0 1 0 0 0 0 0 0
"man" 2 2 0 0 2 2 0 0 2 1 1 0 1 0 0 0 0 1 0 1 0 1 1 0 0 0 1 1 1 1 1 1 0 1 1 1 1 1 0 0 1 1 2 1 1 0 1 0 0 2 0
"man" 3 0 0 0 0 0 2 1 1 0 0 1 0 0 1 0 0 0 1 1 2 0 1 1 0 2 2 0 1 1 0 1 1 0 2 1 2 2 2 2 0 1 0 0 0 0 0 0 0 0 1
"vrouw" 3 2 0 0 1 0 0 0 2 0 0 0 0 0 0 0 0 1 0 2 1 0 1 0 0 0 1 0 1 0 1 0 1 1 0 1 0 0 0 0 0 0 0 0 0 0 1 2 1 0 0
"man" 1 0 0 0 0 0 0 0 0 0 0 0 0 0 0 0 0 0 0 0 0 0 0 0 0 0 0 0 0 0 0 0 0 0 0 0 0 0 0 0 0 0 0 0 0 0 0 0 0 0 0
"man" 3 1 1 0 2 0 2 2 2 0 0 1 2 0 0 1 0 2 0 2 2 2 2 1 0 2 2 2 2 2 2 2 2 2 1 1 1 1 2 2 0 2 0 0 0 1 2 2 2 0 0
"vrouw" 3 0 1 0 2 0 1 1 1 0 0 2 1 0 0 1 0 2 0 2 2 1 2 2 0 2 0 1 1 1 0 1 2 0 1 2 2 1 2 0 0 1 0 0 0 0 0 1 1 0 0
"man" 3 0 0 0 0 0 0 0 0 0 0 0 0 0 0 0 0 1 1 2 2 1 0 0 0 1 1 0 0 0 0 0 0 0 0 2 0 0 2 2 0 2 0 0 0 0 0 2 2 0 0
"vrouw" 3 0 1 0 2 0 0 0 0 0 2 0 0 0 0 0 0 1 0 1 1 2 0 0 0 2 2 2 0 2 0 0 0 0 0 2 2 0 2 0 0 0 2 0 0 0 0 2 2 0 2
"vrouw" 1 1 0 0 0 0 1 0 1 1 0 1 1 0 0 0 0 1 0 1 0 0 0 0 0 1 1 0 1 0 0 1 1 0 0 1 0 0 0 0 1 1 0 0 1 0 0 0 0 0 0
"man" 2 1 0 0 0 0 0 0 0 0 1 0 2 0 0 0 0 2 0 2 1 0 2 0 0 1 1 0 2 2 2 2 0 0 1 0 0 2 1 2 0 1 0 0 2 0 1 0 0 0 1
"man" 2 2 0 0 0 0 2 2 0 2 0 0 2 0 0 0 0 2 0 2 1 2 2 0 1 2 2 2 2 2 2 2 2 1 2 2 2 2 2 0 0 2 0 0 0 1 1 2 2 0 2
"vrouw" 3 2 0 1 2 1 0 0 2 2 0 1 2 2 1 0 0 2 0 1 2 0 2 1 0 1 2 0 2 2 2 2 2 2 2 1 2 2 1 2 0 2 0 0 0 0 2 1 1 0 0
"vrouw" 3 2 0 0 0 2 1 2 2 2 2 0 2 2 0 0 0 2 2 2 2 2 2 2 2 2 2 2 2 2 2 2 2 1 2 2 2 2 2 2 2 2 1 0 0 0 1 2 2 1 0
"vrouw" 3 0 0 0 2 2 0 0 2 1 1 0 1 0 0 1 0 2 0 2 0 0 2 0 0 2 1 0 0 2 0 0 0 0 0 0 0 2 1 0 0 2 2 0 2 0 0 2 2 2 0
"vrouw" 3 2 0 0 0 0 1 0 0 0 2 0 0 0 0 0 0 2 0 2 1 0 0 0 0 2 2 0 2 1 0 0 2 0 0 0 0 2 2 1 0 2 0 0 0 0 0 2 1 0 0
"vrouw" 1 1 2 0 2 2 2 2 2 2 2 0 2 2 0 2 2 1 1 2 1 0 2 1 1 2 2 1 2 2 1 0 1 1 1 2 2 2 1 1 1 2 0 0 0 1 1 2 1 1 1
"vrouw" 2 1 1 0 2 2 1 0 1 2 0 0 0 1 0 0 0 2 1 2 0 0 2 0 1 1 1 0 1 0 2 1 0 1 1 0 1 1 0 0 0 2 1 0 0 0 1 1 1 0 1
"man" 3 0 0 0 0 0 0 0 1 0 0 0 1 0 0 0 0 2 0 2 1 0 0 0 0 2 0 1 0 0 0 0 0 0 1 1 1 1 1 0 0 2 0 0 0 0 0 2 1 0 0
"man" 3 1 0 0 0 2 0 0 1 0 0 0 2 2 0 0 0 1 0 2 2 0 1 0 0 2 2 0 0 0 0 0 1 0 0 0 1 0 2 1 0 1 0 0 0 0 0 1 1 0 1
"vrouw" 1 2 2 0 2 2 0 0 2 2 2 2 2 1 0 0 0 0 2 2 2 2 2 0 2 2 2 0 2 2 2 2 2 2 2 1 2 2 2 2 0 0 0 0 2 0 2 2 2 0 2
"vrouw" 2 0 0 0 0 1 0 0 2 0 0 0 2 2 0 0 0 2 0 2 1 0 2 2 0 2 2 0 2 1 2 1 0 0 2 2 0 2 0 0 0 2 0 0 0 0 0 1 0 0 0
"vrouw" 3 1 0 0 1 0 0 0 2 1 0 0 0 1 0 0 2 0 0 2 0 2 0 0 1 0 1 2 0 0 0 0 0 0 1 0 0 1 0 0 0 1 0 0 0 0 0 2 1 0 0
"vrouw" 2 0 1 0 0 1 2 0 2 0 1 2 0 2 0 0 1 2 0 2 2 2 2 0 0 2 2 1 2 2 2 2 2 1 2 1 2 2 1 2 0 2 0 0 2 0 1 0 0 0 0
"vrouw" 3 2 1 0 1 1 0 2 2 1 2 0 2 2 0 1 1 2 2 2 2 2 1 0 1 2 2 2 2 2 0 0 2 0 0 1 2 2 0 1 0 2 2 0 0 2 0 2 2 1 0
"vrouw" 1 1 0 0 1 2 2 0 0 0 2 0 1 2 0 0 2 0 0 2 0 0 2 0 0 2 1 0 1 0 1 1 1 1 2 1 0 2 2 1 0 1 0 0 0 0 2 1 1 0 0
"man" 2 2 0 0 1 0 0 2 2 2 0 1 2 2 0 1 1 0 1 2 2 0 0 0 0 2 0 2 0 0 0 0 0 0 0 1 0 1 2 2 0 2 0 0 0 0 0 0 0 0 0
"vrouw" 3 0 2 0 0 0 0 0 2 0 0 0 0 0 0 2 0 2 0 2 1 0 2 0 0 0 1 0 1 2 0 2 1 0 2 1 2 2 2 0 0 2 0 0 0 0 0 2 2 0 0
"vrouw" 3 0 2 0 2 0 2 0 0 2 0 2 2 1 2 2 0 1 1 2 2 2 0 0 2 2 1 2 2 2 0 1 2 1 0 1 2 0 2 2 0 2 0 0 0 2 1 2 2 0 2
"man" 3 0 0 0 0 0 0 0 0 0 0 0 0 0 0 0 0 2 0 2 2 1 1 0 0 1 2 1 2 2 1 0 0 1 1 1 1 1 0 1 0 2 0 0 0 0 1 0 0 0 0
"vrouw" 3 2 1 0 2 0 2 2 2 2 2 1 2 2 1 2 1 2 0 2 2 2 2 0 1 1 1 1 1 1 0 1 1 0 1 1 1 1 1 1 0 1 2 0 0 0 0 1 2 0 0
"man" 2 1 1 0 0 1 1 1 0 0 0 0 2 1 0 0 0 0 0 2 0 0 1 0 0 1 1 0 1 0 0 1 0 0 0 1 0 1 0 0 0 1 0 0 2 0 0 1 0 0 0
"vrouw" 3 1 2 0 2 2 0 0 2 1 1 1 1 1 2 0 0 2 1 2 2 2 2 0 0 2 2 2 1 2 0 1 1 0 2 2 2 2 2 0 0 2 0 0 1 1 0 2 2 0 0
"man" 1 0 0 0 1 1 0 0 0 0 0 0 2 0 0 0 0 1 0 0 1 0 0 0 0 0 0 0 0 0 0 0 0 0 0 0 0 0 0 2 0 1 0 0 0 0 0 1 0 0 0
"man" 1 0 0 0 0 0 0 0 0 0 0 0 0 0 0 0 0 0 0 1 0 0 0 0 0 1 0 0 0 0 0 1 0 0 0 0 0 0 0 0 0 0 0 0 0 0 0 0 0 0 0
"vrouw" 2 1 0 0 0 0 0 0 1 1 0 0 1 1 0 0 0 2 0 2 0 2 0 0 1 1 2 1 1 0 0 0 0 0 0 1 0 0 1 0 0 2 0 0 0 0 0 0 0 0 0
"man" 2 0 2 0 2 2 0 1 2 0 0 1 1 1 1 0 1 2 0 2 2 1 0 0 1 2 1 1 2 2 1 1 1 1 0 2 2 1 1 2 0 2 0 0 0 0 2 2 2 0 0
"man" 3 0 1 0 0 0 1 0 1 1 0 0 1 0 0 1 0 1 0 1 1 0 1 0 0 1 2 1 1 0 0 0 0 0 0 0 0 0 1 0 0 0 0 0 0 0 0 1 0 0 0
"vrouw" 2 0 0 0 0 0 0 0 0 0 0 0 0 0 0 0 0 0 0 2 0 2 0 0 0 1 0 1 0 0 0 0 0 0 0 0 0 0 1 1 0 0 1 2 0 1 0 0 0 0 0
"man" 3 0 1 0 0 1 0 0 0 0 0 0 0 0 1 0 0 0 0 0 1 1 0 0 0 0 1 0 0 0 0 1 0 0 0 0 0 0 1 0 0 0 0 0 0 1 0 1 2 1 0
"vrouw" 2 1 0 0 0 0 2 1 2 0 0 1 2 0 0 0 0 1 2 2 2 2 1 1 2 2 1 2 0 1 0 0 1 0 2 0 1 2 1 1 2 2 2 2 2 0 0 2 1 0 0
"vrouw" 1 2 1 1 0 0 1 0 2 2 1 1 1 1 0 2 2 2 0 2 1 1 2 0 1 2 2 1 2 2 2 2 2 1 2 2 2 2 2 0 0 2 0 0 0 0 1 2 2 1 0
"vrouw" 3 2 0 0 1 0 0 0 2 0 2 0 0 0 0 1 0 2 0 2 2 2 2 2 0 2 2 2 2 2 2 1 2 1 2 1 2 2 1 2 0 2 0 0 1 0 1 1 2 0 0
"vrouw" 3 2 1 0 2 0 2 0 0 2 2 0 2 1 1 1 0 2 0 2 0 0 2 2 0 2 2 0 2 2 2 2 2 2 2 2 2 2 2 0 0 0 0 0 0 0 2 2 2 0 0
"vrouw" 3 0 0 0 0 0 0 1 1 0 0 0 1 2 0 0 0 2 2 2 2 2 1 0 1 2 2 2 1 2 0 1 1 0 0 1 2 1 2 2 0 2 0 0 0 2 0 2 2 0 0
"vrouw" 1 0 0 0 2 2 0 0 1 1 0 0 0 0 0 0 0 0 0 2 2 0 0 0 0 2 2 1 0 0 0 2 0 0 2 0 0 0 2 2 0 2 0 0 0 0 0 2 1 0 0
"vrouw" 3 2 2 0 2 2 2 2 2 1 2 2 2 2 0 2 2 2 2 2 2 2 2 2 2 2 2 2 2 2 2 0 2 2 2 1 2 2 2 2 0 2 2 2 2 0 2 2 2 0 2
"vrouw" 3 2 2 2 0 1 2 1 2 0 2 0 2 2 2 1 0 2 2 2 2 2 1 1 0 2 1 1 2 2 2 1 2 2 2 1 1 1 2 2 0 2 0 0 0 0 1 2 2 1 0
"vrouw" 1 1 1 0 0 0 1 0 2 0 1 1 1 1 0 0 0 1 2 2 1 1 1 0 2 1 1 1 0 1 0 1 0 0 0 0 0 1 1 0 0 1 1 0 2 0 0 1 1 0 0
"vrouw" 2 1 2 0 2 2 0 0 2 0 1 2 1 0 0 0 0 2 1 2 2 1 2 1 0 2 2 0 2 1 2 2 2 2 2 2 2 2 2 2 2 2 0 0 1 2 2 2 1 0 0
"vrouw" 2 0 1 0 0 1 0 0 0 0 0 0 1 1 0 0 0 0 0 1 1 1 0 0 0 0 0 0 0 1 0 0 0 0 0 0 0 0 0 0 0 1 0 1 2 0 0 2 1 1 0
"vrouw" 3 2 1 0 0 2 1 2 2 0 2 0 0 1 2 0 0 2 1 2 1 2 2 0 0 2 2 2 0 2 0 2 2 0 2 2 2 2 2 0 2 2 0 0 2 0 0 2 2 0 1
"vrouw" 3 2 0 0 0 1 2 2 0 0 2 2 1 1 2 0 1 2 0 2 0 2 2 0 1 2 2 2 0 1 0 0 0 0 0 0 0 2 0 1 0 2 0 0 1 0 0 0 0 0 0
"vrouw" 3 0 1 0 2 1 0 1 2 1 0 1 0 1 0 2 0 2 0 2 2 0 2 0 0 1 1 0 0 1 1 2 2 0 2 1 2 2 1 0 0 0 0 0 0 0 0 2 1 0 0
"vrouw" 3 0 2 0 2 2 1 0 0 0 0 0 0 0 0 0 0 2 0 2 2 0 0 0 0 2 2 0 0 0 0 1 0 0 0 0 1 0 1 1 0 2 0 0 0 0 0 2 2 0 0
"vrouw" 3 0 1 0 1 0 2 1 0 1 0 0 2 1 2 0 0 2 2 2 2 0 2 0 0 2 2 0 1 2 1 2 1 0 1 1 2 2 1 1 0 2 0 0 2 0 0 0 0 0 0
"vrouw" 3 0 1 0 2 1 0 0 2 1 0 0 0 0 0 0 0 2 0 2 2 1 2 0 0 2 2 0 2 2 0 2 1 0 1 1 1 2 2 2 0 2 0 0 2 0 0 0 0 0 0
"vrouw" 3 0 0 0 1 1 2 2 2 0 0 0 0 0 0 0 0 2 1 2 2 2 2 1 1 2 2 2 2 2 2 2 2 2 2 1 2 2 2 2 2 2 2 0 1 0 1 2 2 1 0
"man" 3 0 2 0 0 2 1 1 1 0 0 1 0 0 0 1 1 2 0 2 2 2 2 0 1 2 2 1 2 2 1 1 1 1 2 0 2 2 2 2 0 1 0 0 1 2 2 0 0 0 0
"vrouw" 3 0 1 0 0 0 0 0 0 1 0 0 0 0 0 0 0 2 0 2 2 0 1 0 0 2 2 0 0 0 0 1 0 0 0 0 0 0 1 2 0 1 0 0 0 0 0 1 0 0 0
"man" 3 0 0 0 0 0 2 2 0 1 0 0 1 0 0 0 0 2 0 2 2 2 2 0 1 2 1 2 2 2 0 2 2 0 2 2 2 2 2 1 0 0 0 0 0 0 0 0 0 0 0
"man" 3 2 1 0 2 0 0 0 2 2 0 2 2 0 0 2 0 2 0 2 2 2 2 0 1 2 0 2 0 2 0 0 2 0 1 2 2 1 2 2 0 2 0 0 0 0 0 0 1 0 1
"vrouw" 3 0 1 0 1 0 0 0 1 0 0 0 0 1 0 0 0 0 0 2 0 0 0 0 0 2 0 0 0 0 1 0 0 0 0 0 1 0 0 0 0 1 0 0 0 0 0 0 0 0 0
"vrouw" 3 0 0 0 1 2 0 0 2 0 0 0 2 2 2 0 0 2 0 2 2 2 0 0 2 2 2 2 1 2 0 0 2 0 2 0 1 1 0 0 0 2 0 0 0 0 0 2 2 2 2
"vrouw" 2 0 2 0 2 2 2 2 2 2 2 1 2 2 2 2 0 2 2 2 2 2 2 2 2 2 2 2 2 2 2 2 2 2 2 2 2 2 2 2 2 2 2 0 2 2 1 2 2 2 2
"vrouw" 3 1 0 0 0 0 2 1 0 1 0 2 2 0 1 1 0 2 1 2 2 2 2 2 2 2 2 2 2 2 1 1 1 0 1 1 1 1 1 2 2 2 2 2 1 0 0 1 2 2 0
"man" 3 2 0 0 0 0 0 0 0 0 0 0 0 0 2 0 0 0 2 2 2 2 0 0 0 2 1 2 1 2 2 1 0 0 2 0 0 1 0 0 0 0 0 0 2 1 0 0 0 1 0
"vrouw" 3 0 0 0 0 0 0 0 0 0 0 0 0 0 0 0 0 0 0 2 0 0 0 0 0 0 1 0 0 0 0 0 0 0 0 0 0 0 0 1 0 1 0 0 0 0 0 1 0 0 0
"man" 3 2 2 0 2 2 2 2 2 2 2 2 2 2 2 2 2 2 1 2 2 2 2 2 2 2 2 2 2 2 2 2 2 2 2 2 2 2 2 2 0 2 2 0 0 2 2 0 2 2 0
"man" 2 1 0 0 1 1 1 0 2 2 1 2 0 0 0 2 0 2 2 2 2 2 2 2 1 2 2 2 2 2 0 2 2 0 2 0 1 2 2 2 0 2 1 1 2 0 0 2 2 2 0
"man" 1 1 0 0 0 0 1 0 0 0 2 0 0 0 0 1 1 0 1 0 2 0 0 0 0 0 1 0 0 0 0 1 0 0 0 0 0 0 1 1 0 0 0 0 1 0 0 0 0 1 0
"vrouw" 3 0 0 0 1 0 0 2 0 0 0 0 0 2 0 0 0 2 2 1 0 1 1 1 0 2 1 2 0 0 0 0 0 0 1 0 2 1 0 0 0 2 0 0 0 0 0 2 2 0 0
"vrouw" 2 1 1 0 2 0 0 0 1 0 1 1 2 1 0 0 0 2 1 2 2 2 2 0 1 2 2 2 1 2 1 1 1 0 2 2 2 2 2 2 0 2 0 0 0 0 0 2 2 0 0
"vrouw" 3 2 0 0 0 0 0 1 0 0 0 2 1 0 0 0 0 2 0 2 2 0 2 0 0 2 2 0 1 2 0 1 2 0 2 0 2 1 0 0 0 2 0 0 0 0 0 1 1 0 0
"vrouw" 2 1 0 0 0 0 0 0 2 2 0 0 1 2 0 0 0 2 1 2 2 0 0 1 0 2 2 0 1 1 0 1 1 0 0 0 0 1 1 2 0 1 0 0 1 0 0 2 2 0 0
"vrouw" 2 1 2 0 2 1 2 2 2 1 1 0 2 0 0 0 0 2 2 2 2 2 2 1 1 2 2 2 2 2 2 1 2 1 2 2 2 2 2 2 1 2 2 0 2 2 2 2 2 2 1
"man" 3 2 1 0 0 0 0 0 1 0 0 0 0 0 1 0 0 2 0 2 2 2 2 0 1 2 2 2 2 2 0 2 1 0 0 1 1 2 1 2 2 2 0 0 0 0 0 0 0 0 0
"vrouw" 2 0 0 0 0 0 0 1 1 0 1 0 0 0 0 0 0 2 0 2 2 1 1 0 1 2 1 1 1 0 1 0 1 1 1 2 2 1 2 2 0 2 1 0 1 0 0 2 2 0 0
"vrouw" 2 0 0 0 0 0 0 0 0 0 0 0 1 0 0 0 0 1 1 1 1 0 1 0 0 1 1 1 0 0 0 1 0 0 0 1 1 0 1 1 0 1 0 1 1 1 0 1 2 1 0
"man" 2 1 1 0 0 0 0 2 0 1 0 1 0 0 0 2 2 2 2 2 0 1 1 0 0 0 0 0 1 1 1 0 1 1 0 2 2 0 1 0 0 0 0 0 0 0 1 0 1 0 0
"man" 1 0 0 0 0 0 0 0 0 0 0 0 0 0 0 0 0 0 0 0 0 0 0 0 0 0 1 0 0 0 0 0 0 0 0 0 0 0 0 0 0 0 0 0 1 0 0 1 0 0 0
"vrouw" 1 1 0 0 0 1 0 1 1 0 0 2 0 0 0 0 0 2 2 2 2 2 1 1 1 0 2 2 2 1 2 1 2 2 2 2 2 1 2 2 2 2 1 0 0 2 2 1 1 2 2
"man" 2 0 0 0 0 0 0 0 2 1 1 0 0 0 0 0 0 2 2 2 1 2 0 0 0 2 2 2 0 0 0 0 0 0 0 0 0 0 0 0 0 2 0 0 0 0 0 2 0 2 0
"man" 2 0 1 0 0 2 0 0 1 0 0 0 2 0 0 0 0 1 0 2 0 0 0 0 0 0 0 0 0 0 0 2 0 0 0 0 0 0 0 0 2 0 0 1 0 0 0 1 0 0 0
"vrouw" 3 1 2 0 2 1 0 0 1 0 0 0 1 2 0 0 0 2 0 2 1 2 0 0 0 2 2 0 1 0 0 0 1 0 1 1 1 1 0 2 0 2 2 0 2 2 0 2 0 0 0
"man" 3 0 0 0 0 1 1 1 0 0 1 0 1 1 0 0 0 2 0 2 0 2 2 0 0 2 1 2 1 2 0 2 2 0 2 1 2 2 2 0 0 1 0 0 0 0 0 1 1 0 0
"man" 2 0 1 0 0 0 0 0 1 0 1 0 0 0 1 0 0 2 0 2 2 0 2 0 0 2 0 0 2 2 0 2 2 0 0 1 2 2 0 2 0 0 0 0 0 0 0 0 0 0 0
"vrouw" 3 0 2 0 2 0 0 1 0 0 0 1 0 0 0 1 0 2 0 2 2 0 2 0 0 2 2 0 2 2 1 1 1 0 2 2 1 2 0 0 0 2 0 0 0 0 0 2 1 0 0
"vrouw" 2 0 2 0 2 2 0 0 2 2 0 0 2 2 2 1 0 2 1 2 2 0 2 0 1 2 2 0 1 0 0 1 2 0 0 0 1 1 1 2 0 2 0 0 0 0 0 1 2 0 0
"vrouw" 3 0 2 0 2 0 0 0 2 0 0 0 0 0 0 0 0 0 0 2 2 0 0 0 0 2 1 0 0 1 0 0 1 0 0 1 2 0 0 2 0 1 0 0 0 0 0 2 2 0 0
"vrouw" 2 1 1 0 0 2 1 0 2 0 1 2 0 0 0 0 0 1 0 2 0 0 0 0 0 1 2 0 0 0 0 0 0 0 0 0 0 1 1 0 0 2 0 0 0 0 0 0 0 0 0
"vrouw" 3 0 0 0 0 0 0 0 0 0 0 0 0 0 0 0 0 0 0 0 0 0 0 0 0 0 1 0 0 0 0 0 0 0 0 0 0 0 0 0 0 1 0 0 0 0 0 1 0 0 0
"vrouw" 2 2 1 0 1 1 2 2 2 0 2 2 2 0 0 0 0 1 2 2 0 2 1 2 2 2 1 2 0 0 0 0 0 0 1 1 1 0 2 0 2 1 2 2 2 2 0 1 1 2 0
"man" 3 1 2 0 2 0 2 2 0 0 0 0 1 0 2 0 0 1 2 2 2 2 0 2 2 2 0 2 1 1 0 1 1 0 0 0 0 1 2 1 0 1 2 0 2 0 0 0 0 2 0
"man" 1 1 0 0 0 0 2 0 1 0 1 0 2 0 0 1 0 1 2 2 1 0 0 1 1 1 1 1 2 1 2 1 1 1 1 1 1 1 1 2 0 1 0 0 0 1 1 1 1 0 0
"vrouw" 3 0 1 0 0 0 2 1 2 2 0 0 0 2 2 0 0 2 2 2 2 0 2 0 1 2 2 2 1 2 1 0 2 0 2 1 1 2 2 2 0 2 0 0 0 0 0 2 1 2 2
"vrouw" 1 1 2 0 0 0 1 1 2 0 1 0 2 1 1 0 0 0 0 1 2 1 1 0 1 1 2 0 0 0 0 0 1 0 2 0 1 0 0 2 0 0 0 0 1 0 0 1 2 0 0
"vrouw" 2 0 1 0 2 2 0 0 2 2 0 0 2 2 0 0 1 1 2 2 1 1 0 0 0 2 2 0 1 0 0 1 1 0 0 0 0 0 0 2 0 1 0 0 0 0 0 1 1 0 0
"vrouw" 3 0 2 0 1 0 1 0 0 1 0 0 0 0 0 0 0 0 0 1 2 0 1 0 0 2 0 1 0 0 0 0 0 0 0 0 0 0 1 2 0 0 0 0 1 0 0 1 0 0 0
"man" 3 0 0 0 0 0 0 0 0 0 0 2 2 0 0 2 0 2 0 2 2 0 2 0 2 2 0 2 0 2 0 1 0 0 2 0 0 2 0 2 0 2 0 0 0 0 0 2 2 0 0
"vrouw" 2 1 1 0 1 1 0 1 1 1 0 0 1 1 1 0 0 1 2 2 0 0 2 0 0 1 2 1 1 0 1 0 1 1 1 1 1 1 1 0 0 2 0 0 0 0 1 0 0 0 0
"vrouw" 3 2 2 1 2 1 2 0 2 1 2 2 2 0 0 2 0 1 0 2 2 0 2 0 0 2 2 0 0 2 0 1 2 0 1 0 2 2 1 2 0 2 0 0 0 0 0 1 1 0 0
"man" 3 2 2 0 0 2 1 2 0 1 1 2 1 0 2 2 1 2 1 2 2 2 1 0 2 2 2 2 2 1 0 0 1 0 0 0 1 1 2 0 2 1 0 2 0 1 0 1 2 1 0
"vrouw" 3 1 2 0 2 2 2 1 2 1 1 1 1 1 0 1 1 2 1 2 2 0 1 0 1 2 2 0 0 1 1 1 1 1 1 1 1 2 2 1 0 2 0 0 1 0 1 1 0 0 1
"man" 3 0 1 0 0 2 0 0 0 1 0 0 0 0 0 0 0 0 1 1 0 0 0 0 0 1 0 0 0 0 0 0 0 0 0 0 0 0 0 0 0 1 0 0 0 0 0 0 0 0 0
"man" 1 2 0 0 0 1 0 0 0 0 0 0 0 0 0 0 0 1 0 2 1 1 1 0 0 0 1 1 1 0 1 0 2 1 1 1 1 1 1 2 0 1 1 1 0 0 1 0 0 1 2
"man" 3 2 2 0 2 0 2 1 2 1 0 2 2 0 2 2 0 2 0 2 2 2 2 1 1 2 2 2 2 2 2 0 1 1 2 2 2 2 2 2 0 1 1 0 0 2 1 0 0 0 0
"man" 1 0 0 0 0 0 0 0 0 0 0 1 0 0 0 0 0 0 0 0 0 0 0 0 0 0 1 0 0 0 0 0 0 0 0 0 0 0 0 0 0 0 0 0 0 0 0 0 0 0 0
"vrouw" 1 2 0 0 0 1 0 0 2 1 2 1 2 2 1 0 2 0 0 2 1 2 0 1 2 2 1 2 1 0 1 0 1 0 0 2 0 2 2 0 2 0 2 0 2 0 0 2 2 0 0
"man" 3 0 1 0 2 0 0 0 1 0 1 2 1 0 0 0 0 1 0 2 2 0 0 0 1 2 1 0 1 0 0 1 1 0 0 1 1 0 2 2 0 0 0 0 1 0 0 0 0 0 0
"vrouw" 1 1 2 0 2 1 1 2 2 1 2 2 2 2 0 1 0 0 2 2 2 2 2 0 1 2 2 2 2 2 2 2 2 2 2 2 2 2 2 2 2 2 2 2 2 2 2 2 2 2 1
"vrouw" 2 1 0 0 0 0 0 1 2 1 0 1 1 0 0 0 0 2 2 1 1 2 0 0 1 2 2 2 0 0 0 0 1 0 0 0 0 1 0 2 0 2 1 0 0 2 0 2 2 2 0
"man" 1 1 1 0 1 1 1 0 1 0 0 2 0 0 1 1 0 2 0 2 1 2 1 0 0 1 0 0 2 1 1 0 0 1 0 1 1 1 1 0 0 1 2 0 0 0 1 2 1 0 0
"vrouw" 3 2 0 0 0 0 2 2 0 0 2 1 1 0 1 1 0 2 1 2 2 2 0 0 0 2 2 2 0 0 0 1 1 0 0 0 0 0 0 1 2 2 1 2 1 0 0 2 2 2 0
"vrouw" 3 0 0 0 2 1 0 0 1 0 0 0 0 0 0 0 0 0 0 2 0 0 0 0 0 0 2 0 0 0 1 0 2 0 0 2 2 0 0 1 0 2 0 0 0 0 0 2 2 0 0
"man" 3 1 2 0 2 1 0 0 1 0 0 0 0 0 0 0 0 1 0 1 2 0 1 0 0 2 1 0 1 0 0 0 1 0 0 1 1 0 0 0 0 1 0 0 0 0 0 0 1 0 0
"vrouw" 3 0 2 0 2 2 0 0 2 0 0 1 2 0 0 0 0 0 0 2 2 0 2 0 2 2 2 1 1 2 0 0 2 0 0 1 2 2 2 2 0 2 0 0 0 0 0 2 2 0 1
"vrouw" 1 1 2 0 0 2 0 0 1 0 0 1 1 1 0 0 0 0 1 2 1 2 2 1 1 0 1 1 1 0 1 1 0 1 1 1 1 1 1 0 0 0 0 0 0 0 1 0 1 1 0
"man" 3 0 2 0 0 0 1 0 2 2 0 0 0 0 2 2 2 2 0 2 2 0 2 0 0 2 0 2 2 2 0 1 0 0 0 0 1 1 0 2 0 2 0 0 0 0 0 2 0 0 0
"vrouw" 3 0 2 0 2 1 0 0 0 0 0 0 1 1 2 0 1 2 0 2 2 0 1 0 0 1 0 1 1 1 1 0 2 0 1 0 2 1 0 2 0 2 0 0 2 0 0 1 1 0 0
"man" 3 1 0 0 0 0 0 2 0 1 1 0 2 0 0 0 1 2 0 2 2 0 2 1 0 2 0 0 2 2 2 2 2 1 0 0 0 2 1 2 0 1 0 0 0 0 1 0 1 0 0
"vrouw" 3 1 0 0 2 0 0 0 1 2 0 0 2 1 0 0 0 2 0 2 2 2 1 1 1 2 0 2 1 1 1 0 1 1 0 1 2 0 1 2 0 2 0 0 0 2 1 1 1 0 0
"vrouw" 2 2 2 0 2 2 1 2 2 0 0 2 1 0 0 1 1 2 2 2 0 2 2 0 2 2 2 2 2 2 1 0 2 1 0 2 2 2 1 0 0 2 2 0 2 0 1 1 0 0 0
"man" 1 1 1 0 0 0 2 0 1 0 1 2 0 0 0 0 0 0 0 2 0 1 0 0 0 2 0 0 0 0 0 0 0 0 0 0 0 0 1 0 0 0 0 0 2 0 0 0 1 0 0
"vrouw" 3 1 0 0 0 2 2 0 0 2 0 0 2 2 0 0 0 2 1 2 2 2 2 0 2 2 1 2 2 1 0 1 0 0 1 0 1 2 1 2 0 1 0 0 0 1 0 2 1 0 0
"vrouw" 2 0 0 0 2 0 0 0 2 0 0 0 1 0 0 0 0 2 0 2 2 1 2 0 0 2 2 0 0 2 0 1 1 0 1 0 1 2 1 0 0 2 0 0 0 0 0 0 0 0 0
"vrouw" 2 1 0 0 0 0 0 0 2 0 1 0 0 0 0 0 0 2 0 2 0 0 1 0 0 1 0 0 0 0 1 0 1 0 1 1 0 1 0 0 0 2 0 0 0 0 0 1 0 0 0
"man" 3 0 1 0 0 1 1 0 1 0 0 0 0 0 0 0 0 1 0 1 0 0 0 0 0 1 1 0 1 1 0 0 1 0 1 0 1 1 1 0 0 0 0 0 0 0 0 0 0 0 0
"vrouw" 3 0 1 0 1 0 0 0 0 0 0 0 0 0 0 0 0 0 0 0 0 0 0 0 0 0 1 0 0 0 0 0 1 0 0 1 1 0 0 0 0 0 0 0 0 0 0 1 0 0 0
"vrouw" 2 0 0 0 1 0 2 2 0 0 0 0 0 0 0 0 0 2 0 2 2 2 2 2 2 2 2 2 2 2 2 2 2 2 2 2 2 2 2 2 2 2 2 2 2 2 2 2 2 2 0
"man" 2 1 0 0 2 0 2 2 2 0 0 0 0 0 0 0 0 2 2 2 2 0 2 1 2 2 2 2 2 2 0 0 2 0 0 1 1 0 1 1 0 2 2 1 1 0 0 2 2 1 0
"man" 2 0 2 0 1 2 1 0 1 0 0 0 0 1 0 0 0 1 1 2 0 1 1 0 0 2 2 1 0 0 0 1 1 2 1 1 1 1 0 0 0 1 0 0 0 0 1 0 0 0 1
"vrouw" 3 0 1 0 2 0 0 2 0 0 0 2 0 0 0 2 2 2 0 2 2 1 2 0 0 2 2 1 0 2 0 0 2 0 2 2 2 2 2 2 0 2 0 0 0 0 0 2 2 0 0
"man" 3 2 0 0 0 0 1 0 2 0 2 0 0 0 0 0 0 0 0 2 2 2 2 0 0 2 2 0 2 1 0 0 2 0 0 2 2 1 0 2 0 2 0 0 1 0 0 2 2 0 1
"vrouw" 1 0 1 0 0 1 0 1 0 0 0 0 1 0 0 0 0 0 0 1 1 2 0 0 0 0 0 0 0 0 0 0 0 0 0 0 0 1 1 0 0 0 0 0 0 0 0 0 0 0 0
"man" 3 0 0 0 0 0 0 0 0 0 0 0 1 0 0 1 0 1 0 2 1 1 0 0 0 1 2 0 1 1 0 1 1 0 0 0 0 1 2 0 0 1 0 0 0 1 0 0 0 0 1
"man" 3 1 0 0 0 2 0 0 1 0 1 0 2 0 0 0 0 0 0 2 0 0 0 0 0 2 2 0 0 0 0 0 0 0 0 0 0 0 0 0 0 1 0 0 0 0 0 0 0 0 0
"man" 3 0 1 0 2 0 1 0 0 2 0 0 1 0 0 0 0 2 0 2 2 1 2 0 0 2 1 0 1 1 0 1 0 0 0 0 1 1 0 2 0 2 0 0 0 0 0 1 1 0 0
"vrouw" 2 2 0 0 0 0 2 0 1 1 2 0 1 1 0 0 0 0 0 2 2 2 0 0 0 2 2 2 2 0 2 0 1 1 1 1 0 1 0 0 0 2 0 0 2 0 1 0 2 1 0
"vrouw" 3 0 1 0 1 2 1 0 1 1 0 0 1 0 1 1 0 1 0 2 2 0 1 1 0 2 2 0 1 0 1 1 0 0 0 1 0 1 1 1 0 1 0 0 1 0 0 1 0 0 0
"vrouw" 3 2 0 0 0 1 1 2 2 1 1 0 2 0 0 0 0 2 0 2 2 2 2 2 2 2 1 2 0 0 0 0 2 0 2 0 2 1 1 2 0 2 0 0 0 0 0 0 0 1 0
"vrouw" 3 1 2 0 2 2 2 2 2 0 1 0 0 0 0 2 1 1 1 2 2 2 1 1 2 2 2 1 2 2 0 0 2 0 0 0 1 1 2 0 0 2 0 0 2 0 0 2 2 2 2
"vrouw" 2 1 2 0 2 1 0 2 2 2 0 0 1 1 0 2 2 0 0 0 1 1 1 0 2 1 1 2 0 0 0 0 0 0 0 0 1 1 1 2 0 0 0 0 0 0 0 1 1 0 0
"vrouw" 3 2 1 0 2 1 0 1 2 0 2 0 1 1 0 0 0 2 0 2 2 1 2 0 0 2 2 0 1 2 0 1 2 0 2 1 2 2 2 0 0 2 0 0 0 0 0 2 1 0 0
"man" 3 0 2 0 0 1 2 0 0 0 0 0 0 0 1 0 0 0 1 2 2 0 2 0 0 2 2 0 1 1 0 1 1 0 1 0 0 1 1 0 0 2 0 0 2 0 0 0 0 0 0
"vrouw" 3 0 2 0 1 1 2 0 2 0 0 1 0 0 0 0 0 2 0 2 2 0 0 1 0 2 2 0 0 2 0 2 2 0 2 1 2 2 2 1 0 1 1 0 1 0 0 2 0 0 0
"vrouw" 1 2 1 0 0 2 2 0 2 2 2 0 1 0 0 0 0 2 0 2 1 1 2 0 0 2 2 0 2 2 2 2 2 2 2 2 2 2 0 0 0 2 0 0 0 0 2 2 1 0 0
"vrouw" 3 2 2 0 2 2 2 2 2 2 2 2 1 0 0 2 2 2 2 2 2 2 2 0 1 2 2 1 2 2 1 1 2 1 1 2 2 2 2 0 0 2 0 0 1 0 1 2 2 1 2
"vrouw" 2 1 0 0 0 0 0 1 2 0 1 0 0 0 0 0 0 2 0 2 2 0 2 0 0 0 2 0 2 2 0 2 0 0 2 0 0 2 2 1 0 2 0 0 2 0 0 0 0 0 0
"man" 1 0 1 0 1 0 0 0 1 0 1 0 0 1 0 0 0 1 1 0 0 2 1 0 0 1 2 0 1 0 1 0 0 0 1 0 1 1 2 0 0 1 2 0 0 0 0 2 1 1 0
"vrouw" 3 1 2 0 2 2 0 0 0 0 1 0 0 0 0 0 0 2 0 2 0 0 1 0 0 2 1 1 0 0 0 1 0 0 0 0 1 1 1 0 0 2 0 0 1 0 0 1 2 0 0
"vrouw" 3 1 2 0 1 2 2 0 2 2 2 1 1 2 1 2 1 2 2 2 2 0 2 0 0 2 2 2 2 2 1 2 2 0 2 1 2 2 2 2 0 2 0 0 1 0 0 2 2 1 1
"vrouw" 1 0 0 0 0 0 1 0 2 2 0 0 0 1 0 0 0 2 0 2 2 0 0 0 0 1 1 0 2 0 2 1 2 1 2 2 2 2 0 2 0 2 0 0 0 0 1 0 0 0 0
"man" 3 2 1 0 0 0 1 1 0 1 1 0 2 2 2 2 0 2 0 2 2 1 1 1 1 1 1 1 0 0 0 1 1 0 1 0 1 2 2 0 0 1 0 0 0 0 0 1 1 0 0
"man" 3 0 1 0 0 1 2 0 0 0 0 0 1 0 0 0 0 2 1 2 2 1 1 0 0 2 2 2 2 1 0 1 0 0 0 1 0 0 1 2 0 2 1 0 0 0 0 2 1 0 0
"man" 1 0 1 0 1 0 2 0 1 0 2 1 0 0 0 0 0 0 0 1 1 0 0 0 0 1 1 0 0 0 0 0 1 0 1 0 0 1 0 2 0 0 0 0 1 0 0 0 1 1 0
"man" 3 0 2 0 2 2 1 2 1 0 1 1 2 1 1 1 1 2 0 2 0 0 1 0 0 2 2 0 1 1 1 2 2 0 2 0 2 2 1 0 0 1 0 0 0 2 0 2 2 0 0
"man" 2 1 1 0 0 1 1 0 2 0 0 0 1 0 0 0 0 2 0 2 2 1 2 0 0 2 2 1 1 1 0 0 1 0 0 0 2 1 2 2 0 2 0 0 0 0 0 2 2 0 0
"vrouw" 2 2 2 0 0 0 1 0 2 2 0 0 2 0 0 0 0 0 0 1 0 1 0 0 0 0 1 1 0 0 0 0 2 0 0 0 0 0 1 0 0 1 2 0 2 1 0 2 0 0 0
"vrouw" 3 1 2 0 2 0 0 1 1 1 0 1 2 2 2 2 2 2 0 2 2 2 2 0 2 2 1 2 2 2 2 1 2 1 2 2 2 2 1 2 1 2 0 0 0 2 1 1 2 1 0
"vrouw" 3 0 1 0 0 0 0 0 0 0 0 0 0 0 0 0 0 0 1 0 2 0 0 0 0 0 0 0 0 0 0 0 0 0 0 2 0 0 0 0 0 0 0 0 0 0 0 0 0 0 1
"vrouw" 3 0 2 0 2 2 1 2 2 1 0 0 1 0 2 2 2 2 0 2 0 2 2 0 0 2 1 2 2 2 2 2 2 0 2 0 2 2 1 0 0 2 0 0 0 1 0 2 2 0 0
"vrouw" 3 2 0 0 0 0 0 1 2 2 0 0 2 2 0 0 0 2 0 2 2 0 1 0 0 2 0 1 1 2 0 1 1 1 1 1 1 1 2 2 0 2 0 0 0 0 0 2 0 0 0
"vrouw" 3 2 2 0 2 2 2 2 2 2 1 0 2 2 2 1 1 2 2 2 2 2 2 1 2 2 2 2 2 2 0 2 2 0 2 2 2 2 2 2 2 2 0 0 0 0 0 2 2 2 0
"vrouw" 1 1 2 0 0 1 2 2 2 0 1 0 1 0 0 0 1 2 1 2 2 2 1 1 0 2 2 2 2 1 0 1 0 0 1 0 0 1 1 2 0 2 2 0 2 1 0 1 0 0 0
"vrouw" 2 0 1 0 1 2 0 0 1 0 0 0 0 0 0 0 0 1 0 2 1 0 2 1 0 1 2 1 0 2 0 1 1 0 0 0 2 1 0 1 2 1 0 0 2 0 0 0 0 0 0
"man" 2 0 0 0 0 0 0 2 1 1 0 0 1 0 0 1 0 2 2 2 2 2 1 1 2 2 1 2 2 0 2 0 2 1 0 2 2 0 2 2 0 2 0 0 2 0 1 2 2 0 0
"man" 3 0 2 0 2 2 2 1 2 2 0 0 1 1 0 2 2 2 1 2 2 2 2 0 0 2 2 1 2 2 0 2 2 0 2 1 2 2 2 2 0 2 0 0 1 0 0 2 2 0 2
"vrouw" 3 2 2 0 2 2 0 1 2 0 2 1 0 0 2 2 2 2 0 2 0 2 1 0 0 2 2 2 0 0 0 0 1 0 2 1 1 0 1 0 0 2 2 0 0 1 0 2 2 0 0
"vrouw" 2 0 2 0 0 0 1 0 0 1 0 0 0 0 0 0 0 2 0 2 0 1 2 0 0 2 2 0 2 2 0 2 2 0 1 0 1 2 2 0 0 0 0 0 2 0 0 2 2 0 0
"vrouw" 3 2 0 0 0 0 2 0 2 0 2 1 1 0 0 1 0 2 1 2 0 2 0 0 1 2 1 1 0 0 0 1 0 0 0 0 1 1 2 0 0 1 0 0 0 0 0 2 2 0 1
"vrouw" 3 0 1 0 0 2 0 0 1 2 0 1 2 2 0 0 0 2 0 2 2 1 2 0 1 2 2 1 0 2 0 2 1 0 0 0 1 0 2 1 0 1 0 0 0 0 0 1 0 0 0
"man" 3 0 0 0 0 0 0 0 0 0 0 0 0 0 1 0 0 2 0 2 2 1 1 0 0 2 0 1 1 1 0 1 0 0 1 0 0 1 1 2 0 2 0 0 0 0 0 1 1 0 1
"vrouw" 3 2 1 0 0 0 2 1 1 1 1 1 2 0 2 2 0 2 1 2 2 2 2 2 0 2 2 2 1 2 1 2 2 1 2 2 2 2 1 2 2 2 2 2 2 0 1 2 2 2 1
"vrouw" 3 1 1 0 0 0 0 0 2 0 0 0 2 0 0 0 0 0 0 2 1 0 0 0 0 1 1 0 1 1 0 0 2 0 0 1 2 0 0 2 0 1 0 0 0 0 0 2 0 0 0
"man" 2 0 0 0 0 0 0 0 1 0 0 0 0 0 0 0 0 0 0 0 0 0 0 0 0 0 0 0 0 0 0 0 0 0 0 0 0 0 0 0 0 0 0 0 0 0 0 0 0 0 1
"man" 3 1 0 0 0 0 0 2 1 0 1 1 1 1 0 2 1 2 0 2 2 2 2 0 0 1 0 2 1 0 1 1 1 0 0 1 2 1 1 2 0 2 0 0 0 0 1 1 1 1 0
"vrouw" 3 1 2 0 2 2 2 0 1 2 1 0 2 2 2 0 0 1 1 2 2 0 2 0 0 2 2 0 0 0 0 0 0 0 0 0 0 0 2 2 0 0 0 0 1 0 0 0 1 0 0
"vrouw" 3 0 0 0 1 0 0 0 0 2 0 0 0 0 0 0 0 0 1 2 2 2 1 0 0 1 2 1 0 0 0 0 0 0 0 0 0 0 0 0 0 1 0 0 0 0 0 0 0 0 0
"man" 1 0 2 0 0 0 0 0 0 0 0 0 0 0 1 0 0 0 2 0 1 0 2 1 0 1 0 0 0 0 0 0 0 0 0 0 0 0 1 2 0 0 0 0 0 0 0 0 0 0 0
"vrouw" 2 1 0 0 0 0 0 0 0 0 0 0 0 0 0 0 0 0 0 1 1 1 0 0 0 1 0 1 0 0 0 0 0 0 0 0 0 0 1 1 0 0 0 0 1 0 0 0 0 0 1
"vrouw" 3 2 0 0 1 0 0 1 2 1 0 0 1 0 0 0 0 2 2 2 2 1 2 0 1 2 2 1 2 2 2 2 2 1 2 2 2 2 2 1 2 2 0 0 0 0 2 2 2 0 0
"vrouw" 3 0 0 0 0 0 0 0 0 1 0 0 0 0 0 0 1 0 0 1 1 0 0 0 0 1 1 0 0 2 0 1 0 0 0 0 0 0 2 0 0 2 0 0 0 0 0 2 0 0 0
"vrouw" 3 0 0 0 2 1 0 0 1 0 0 0 0 2 0 0 0 2 1 2 2 2 1 1 2 2 2 2 0 2 0 0 2 0 1 1 2 2 0 0 0 2 0 0 0 0 0 1 1 2 0
"vrouw" 3 1 2 0 2 0 1 2 0 1 0 0 1 0 0 0 0 2 1 1 2 1 1 0 1 2 1 0 0 0 0 1 2 0 0 0 0 0 2 2 0 2 0 0 0 0 0 2 2 0 0
"vrouw" 3 2 2 0 0 2 2 2 2 2 1 1 0 0 2 2 0 2 0 2 2 1 2 2 1 2 2 1 2 1 0 0 1 0 0 1 1 2 2 2 0 2 0 0 0 0 0 2 2 0 0
"vrouw" 2 1 2 0 0 1 0 0 1 0 2 1 1 1 0 0 0 1 2 1 2 1 2 0 1 0 1 1 0 1 0 0 0 0 0 0 0 1 0 1 0 1 1 2 0 0 0 0 0 0 0
"vrouw" 1 0 1 0 1 0 1 1 2 2 2 1 2 2 0 0 0 1 2 1 2 0 2 1 0 1 2 0 1 1 0 1 0 0 0 0 0 1 1 2 0 0 2 0 1 0 0 1 0 2 1
"man" 3 1 0 0 0 2 0 0 0 2 0 1 2 2 0 0 0 2 0 2 1 1 2 1 0 2 2 1 1 2 2 2 2 2 2 2 2 2 2 1 0 1 0 0 2 1 2 1 1 0 2
"man" 3 0 0 0 0 2 0 0 2 0 0 0 0 2 0 0 0 2 0 2 1 2 1 1 2 2 2 2 2 2 0 1 2 0 2 2 2 0 0 0 0 2 0 0 1 2 0 2 2 0 0
"man" 3 0 0 0 0 0 0 1 1 0 0 2 0 0 1 2 0 0 0 0 1 0 0 0 0 2 0 0 0 0 0 0 0 0 0 0 0 0 0 0 0 0 0 0 0 0 0 0 0 0 0
"man" 3 0 0 0 0 0 1 0 0 0 0 0 0 0 0 0 0 1 1 2 1 2 1 0 2 2 2 2 0 0 0 0 1 0 0 0 0 0 1 1 0 2 2 0 2 0 0 1 1 0 0
"man" 3 0 2 0 2 0 1 0 1 1 0 1 0 0 0 1 1 2 2 2 1 2 2 0 0 2 1 1 2 2 0 1 2 0 0 1 1 1 0 0 0 2 1 0 1 0 0 2 2 0 0
"vrouw" 1 0 0 0 0 1 2 0 2 0 1 0 2 1 0 0 0 0 1 0 2 0 0 0 0 2 1 0 1 0 1 1 0 0 0 0 1 1 0 2 0 2 0 0 0 0 0 2 1 0 1
"vrouw" 3 1 1 0 0 2 0 0 1 1 0 0 1 1 1 0 0 1 1 1 0 1 1 0 1 2 2 2 1 1 0 1 1 0 1 2 2 1 1 0 0 2 0 0 0 1 0 1 1 0 1
"man" 3 0 2 0 1 2 1 0 0 0 0 1 0 0 2 2 0 1 0 2 2 1 0 0 0 1 0 0 0 0 0 0 0 0 0 0 0 0 0 0 0 2 2 1 0 0 0 1 0 1 0
"man" 1 1 1 0 2 2 1 0 1 2 2 1 1 2 0 1 1 1 1 0 1 0 1 0 0 2 1 1 0 0 0 0 1 0 0 0 0 1 2 1 0 0 1 0 1 0 0 2 2 1 2
"man" 3 1 0 0 2 1 2 0 2 2 0 0 2 2 0 1 1 2 1 2 2 2 2 2 1 2 2 2 2 2 2 2 2 2 2 2 2 2 2 2 2 2 2 0 2 2 2 2 2 2 0
"vrouw" 2 0 2 0 2 2 2 0 2 1 0 2 2 2 0 1 1 2 0 2 2 1 0 0 0 2 2 2 2 2 2 2 2 2 2 2 2 2 2 2 1 2 0 0 2 1 2 2 2 0 0
"vrouw" 2 1 0 0 1 2 0 0 2 1 0 0 2 2 0 0 0 2 0 2 2 1 1 0 1 1 1 2 2 2 1 0 2 1 1 2 2 2 2 2 0 2 0 0 2 0 1 0 2 0 0
"vrouw" 2 0 2 0 2 0 0 0 0 0 0 0 0 0 0 0 0 2 0 2 1 0 0 0 0 2 2 0 2 1 1 1 1 1 1 0 1 2 0 2 0 2 0 0 2 0 1 0 0 0 0
"vrouw" 2 0 0 0 2 0 0 0 0 1 0 0 2 2 0 0 0 2 0 2 0 2 2 0 0 2 2 1 1 1 2 2 1 1 2 2 1 2 0 0 0 0 1 0 1 1 1 0 0 0 0
"vrouw" 3 2 1 0 2 0 0 0 2 0 0 2 1 0 1 0 0 1 2 2 0 2 1 0 0 0 1 1 0 0 0 0 1 0 1 0 0 1 0 2 0 0 1 0 2 0 0 0 0 1 0
"vrouw" 1 0 0 0 0 0 1 1 2 2 0 1 2 2 0 0 0 2 0 2 2 1 2 0 0 2 2 0 2 2 0 2 2 0 0 0 0 2 1 2 0 2 0 0 0 0 0 2 2 0 0
"vrouw" 3 0 1 0 2 0 0 0 1 0 0 0 0 0 0 0 0 2 0 2 2 2 2 0 2 2 1 2 2 1 1 2 2 1 2 1 2 2 2 2 0 2 0 0 0 0 1 2 2 0 0
"vrouw" 2 0 1 0 1 2 2 1 2 1 2 2 2 0 0 0 2 2 2 2 0 1 2 2 2 2 1 1 2 2 1 2 2 0 2 2 2 2 2 0 0 2 1 0 0 1 1 2 2 0 0
"vrouw" 1 1 2 0 2 2 1 1 2 2 1 0 1 2 0 0 0 0 0 2 2 2 1 0 1 2 2 2 2 2 0 0 0 0 0 0 0 2 1 2 0 2 0 0 1 0 0 2 2 0 1
"vrouw" 3 0 0 0 0 0 0 0 2 1 0 1 0 0 0 0 0 1 0 1 2 1 2 0 0 1 2 0 2 2 2 1 1 1 0 2 2 2 2 2 0 2 0 0 0 0 1 2 2 0 0
"vrouw" 3 2 0 1 0 0 2 2 1 1 2 2 2 2 1 2 2 2 1 2 2 2 2 2 2 2 2 2 2 2 1 1 2 0 2 2 2 2 2 2 0 2 0 0 1 1 1 2 1 0 1
"vrouw" 1 0 0 0 0 0 0 0 0 0 0 0 0 0 0 0 0 0 0 1 0 0 0 0 0 1 0 0 0 1 0 0 0 0 1 0 0 1 0 0 0 1 0 0 0 0 0 0 1 0 0
"vrouw" 3 0 2 0 0 1 2 0 2 1 0 0 1 1 0 0 0 2 1 2 2 1 2 0 0 2 2 2 2 2 1 1 2 0 1 1 2 2 1 2 0 2 0 0 1 0 0 2 2 1 0
"vrouw" 3 1 2 0 2 2 1 2 2 2 0 0 2 1 2 1 0 2 2 2 2 2 2 0 2 2 2 2 2 2 2 2 2 0 2 2 2 2 2 2 0 2 0 0 0 1 0 2 2 0 2
"man" 2 2 0 0 0 2 0 0 2 2 2 0 1 2 0 0 0 2 2 2 2 2 2 0 0 2 2 2 2 2 2 2 2 2 2 2 2 2 2 2 2 2 0 0 1 1 2 1 2 2 1
"vrouw" 2 0 0 0 0 1 2 0 2 0 0 0 0 0 0 2 0 2 0 2 2 1 1 2 0 2 2 2 0 1 0 0 2 0 1 1 2 1 1 2 0 2 2 0 2 0 0 2 1 1 0
"vrouw" 3 0 0 0 0 0 0 0 0 0 0 0 0 1 0 0 0 1 0 2 2 2 2 0 0 2 2 2 0 1 0 1 1 0 0 0 1 1 1 0 0 0 0 0 1 0 0 0 0 0 0
"vrouw" 3 2 0 0 0 0 1 0 2 2 0 0 2 0 0 0 0 0 2 2 2 1 2 0 2 2 1 1 2 2 1 1 2 2 1 1 1 1 1 1 0 1 0 0 0 0 2 2 1 0 1
"vrouw" 3 1 1 0 2 1 2 0 1 0 1 2 2 1 0 2 0 2 2 2 2 2 2 0 2 2 2 2 2 2 2 2 2 1 2 2 2 2 2 2 0 2 2 0 0 2 0 2 2 2 0
"vrouw" 3 1 2 0 2 2 2 0 0 0 1 0 0 0 0 0 0 2 0 2 2 0 2 0 0 2 2 0 2 2 0 1 2 0 1 0 1 2 2 0 0 2 0 0 0 0 0 2 2 0 0
"vrouw" 3 2 2 0 1 2 0 0 1 2 2 2 2 2 0 0 0 0 2 2 2 2 1 0 2 2 2 2 2 1 2 2 2 2 2 1 2 1 1 2 1 2 0 0 0 0 2 2 2 0 0
"vrouw" 2 2 2 0 0 0 1 2 0 0 0 2 1 0 0 2 2 1 2 2 2 2 0 2 2 2 1 2 1 0 0 0 1 0 2 2 2 0 0 2 1 2 2 1 2 0 0 1 1 2 0
"vrouw" 1 2 0 0 0 0 1 2 1 0 2 2 1 0 0 2 2 2 2 2 2 2 1 1 2 2 1 2 0 0 0 0 1 0 0 1 1 0 2 2 1 2 2 0 0 2 0 0 2 2 0
"man" 3 0 0 0 1 1 0 0 1 1 0 0 1 0 0 0 0 2 0 2 0 0 1 0 0 1 2 0 0 0 0 1 0 0 1 2 1 1 1 0 0 1 0 0 0 0 0 0 0 0 0
"man" 1 0 2 0 0 1 0 0 1 0 0 0 0 0 0 0 0 1 0 1 1 0 1 0 0 0 1 0 1 0 0 1 0 0 2 1 0 1 0 1 0 0 0 0 2 0 0 0 0 0 0
"vrouw" 3 0 2 1 2 2 0 0 2 2 0 2 2 2 2 2 0 2 0 2 1 2 2 1 2 2 0 2 0 2 0 1 1 0 2 2 1 1 0 0 2 1 2 0 0 2 1 0 0 0 0
"man" 1 1 0 0 0 0 2 2 1 0 2 0 0 0 0 0 0 1 1 0 2 0 0 0 0 1 0 2 0 0 1 1 0 1 0 0 0 0 1 2 1 0 1 0 0 1 1 0 0 0 0
"vrouw" 3 0 0 0 0 2 2 0 2 0 0 0 0 0 0 2 0 2 0 2 2 2 0 0 0 2 1 0 0 0 0 0 2 0 2 1 0 0 1 0 0 2 0 0 0 0 0 0 0 0 0
"man" 1 1 0 0 0 0 0 0 2 0 0 0 2 2 0 0 1 1 0 1 2 0 0 0 0 2 0 0 0 0 0 1 0 0 0 0 0 0 1 2 0 2 2 0 0 0 0 0 0 2 1
"man" 3 1 0 0 0 0 0 0 0 0 0 1 0 0 0 1 0 0 0 2 1 2 1 0 1 1 2 2 1 2 0 2 1 0 2 1 1 2 2 1 0 0 0 0 1 0 0 0 0 0 0
"vrouw" 3 1 2 0 0 0 2 1 2 0 1 1 0 0 0 1 0 1 0 2 1 2 2 0 2 1 1 2 0 0 0 0 1 0 0 0 1 2 0 0 0 2 1 0 0 0 0 2 2 0 0
"vrouw" 3 1 2 0 2 1 2 0 0 0 1 0 0 0 0 1 0 2 0 2 2 1 2 0 0 2 2 1 1 2 1 2 2 0 2 1 0 2 2 2 0 2 0 0 0 0 0 2 2 0 0
"man" 2 0 2 0 0 2 0 0 1 0 1 0 0 0 0 1 0 0 0 0 1 0 1 0 0 0 0 0 0 0 0 0 0 0 1 0 1 1 1 1 0 0 1 0 0 0 0 0 0 0 1
"vrouw" 3 2 0 0 0 0 0 1 1 2 1 2 2 1 0 0 0 2 1 2 0 1 0 0 0 2 1 2 0 1 0 1 0 0 1 1 0 1 2 0 0 0 2 0 2 0 0 1 2 2 2
"man" 1 1 1 0 0 0 1 0 1 2 2 1 0 0 0 0 0 0 0 2 1 0 1 0 0 1 2 0 2 1 2 2 1 2 0 1 1 1 0 1 0 2 0 0 0 0 2 0 0 0 0
"man" 1 0 2 0 0 0 1 0 2 0 0 0 0 0 0 0 0 0 0 0 1 0 0 0 0 0 0 0 2 0 0 0 0 0 0 0 0 0 0 2 0 0 0 0 0 0 0 0 2 0 0
"man" 3 0 1 0 0 1 1 0 0 2 0 0 2 0 0 1 0 2 0 1 0 2 0 1 1 1 0 1 0 1 0 0 1 0 0 0 1 0 0 0 0 1 0 1 1 0 0 1 0 0 0
"man" 3 2 2 0 2 1 1 0 1 2 1 1 2 0 1 2 0 2 0 2 2 2 2 1 0 2 2 2 1 2 2 2 2 1 2 2 2 2 2 2 1 1 2 0 0 1 1 2 0 0 0
"vrouw" 3 0 2 0 0 2 0 0 2 0 0 0 0 0 0 0 0 2 0 2 2 2 2 2 1 2 0 2 2 2 1 0 1 1 1 0 2 1 2 2 0 2 2 0 0 0 1 2 2 1 0
"vrouw" 3 1 2 0 2 2 1 1 2 0 0 2 0 0 2 2 2 2 0 2 2 0 0 0 0 2 2 0 0 0 0 1 0 0 0 1 2 2 0 0 0 2 0 0 0 0 0 0 1 0 0
"man" 3 1 0 0 1 1 0 1 1 0 0 0 2 2 0 2 2 2 0 2 1 2 1 1 0 2 0 1 2 2 1 2 1 1 2 2 1 2 2 1 0 2 1 0 2 1 1 0 2 0 0
"vrouw" 3 0 2 0 0 2 1 1 0 0 0 1 0 0 0 1 1 2 1 1 1 1 0 1 1 2 2 1 0 0 1 1 2 1 1 1 2 1 2 2 1 2 0 0 1 0 1 0 0 0 0
"vrouw" 2 0 0 0 0 0 0 0 0 0 0 0 0 0 0 0 0 0 0 0 0 0 0 0 0 0 0 0 0 0 0 0 0 0 0 0 0 0 0 0 0 0 0 0 0 0 0 1 0 0 0
"vrouw" 2 2 1 0 1 0 0 0 2 0 0 0 1 1 0 0 0 1 1 2 2 1 0 0 0 0 2 1 0 0 0 0 0 0 0 0 0 1 2 2 0 1 0 0 1 1 0 2 1 0 0
"vrouw" 2 1 2 0 0 0 2 1 0 2 2 1 1 1 0 0 2 2 2 2 2 2 0 0 2 2 1 2 0 0 0 0 0 0 0 0 0 0 1 0 0 2 2 0 0 1 0 2 2 1 0
"man" 3 0 0 0 0 0 0 0 0 0 0 0 0 0 0 0 0 0 0 1 1 0 0 0 0 1 1 0 1 1 1 1 0 0 0 1 1 1 1 1 0 1 1 0 0 0 0 0 0 0 0
"vrouw" 2 1 2 0 2 2 0 0 1 0 0 0 0 0 0 0 0 2 0 2 0 0 1 0 0 1 2 0 0 1 0 0 0 0 0 2 1 1 2 0 0 0 0 0 1 0 0 0 0 0 0
"vrouw" 2 1 0 0 0 0 1 1 2 0 1 1 0 0 1 0 0 1 2 2 2 2 0 0 1 1 2 1 0 1 0 0 0 0 0 0 0 0 0 2 0 0 1 0 0 1 0 1 1 0 0
"man" 3 0 0 0 0 2 0 0 0 0 0 0 0 0 0 0 0 0 0 1 0 0 0 0 0 1 1 0 1 0 1 1 1 1 1 0 0 1 0 0 0 1 0 0 0 0 1 1 0 0 0
"man" 1 0 1 0 1 0 1 0 1 0 0 1 0 0 0 0 0 0 1 1 0 0 0 0 0 0 1 0 0 0 0 0 0 0 1 0 0 1 0 0 0 0 0 0 0 0 0 0 0 0 0
"vrouw" 3 0 1 0 0 0 2 1 2 0 2 0 2 0 2 0 0 2 0 2 2 1 0 0 0 0 1 1 0 2 0 0 1 0 2 1 0 2 0 1 0 0 0 0 1 0 0 1 0 0 0
"vrouw" 1 1 1 0 2 2 0 0 2 0 0 0 1 2 0 0 0 2 2 2 2 2 2 1 0 2 1 1 2 1 2 2 2 2 2 1 1 1 2 1 0 2 0 0 1 0 1 2 2 0 0
"vrouw" 2 2 2 0 1 2 0 1 1 1 0 2 1 1 2 2 0 2 0 2 2 2 2 0 2 2 2 2 1 1 0 2 1 0 0 0 1 2 2 2 0 2 2 0 0 2 0 1 1 0 0
"vrouw" 1 0 1 0 0 1 0 0 1 0 0 1 0 2 0 0 0 1 0 1 0 0 0 0 0 0 1 0 0 0 0 0 0 0 0 0 0 0 0 0 0 1 2 0 0 0 0 1 1 0 0
"vrouw" 2 1 1 0 1 1 1 0 2 0 0 1 1 0 0 0 0 2 0 2 2 0 0 0 0 2 2 0 0 0 0 0 1 0 0 0 1 0 2 2 0 2 1 1 0 0 0 2 2 0 0
"man" 3 2 2 0 1 2 2 0 2 2 2 1 2 0 2 1 1 2 1 2 2 0 2 1 0 2 2 0 0 2 0 2 2 0 1 1 1 1 2 2 0 2 1 0 2 0 0 1 0 0 0
"vrouw" 2 0 0 0 0 1 0 0 0 0 0 0 2 2 0 0 0 1 0 2 0 0 0 0 0 1 1 0 0 0 0 1 0 0 0 0 0 1 0 0 0 1 0 0 1 0 0 1 0 0 0
"vrouw" 2 0 0 0 1 1 1 0 0 0 0 0 0 1 0 1 0 2 1 2 2 2 2 0 0 2 2 2 2 2 2 2 1 2 2 1 1 2 2 2 1 2 0 0 2 0 2 1 0 0 0
"man" 3 0 2 0 0 0 2 0 1 0 0 0 1 0 0 0 0 2 0 2 0 1 1 0 0 1 0 0 2 1 1 2 1 0 1 0 0 2 1 0 0 0 0 0 0 0 0 1 1 0 1
"vrouw" 3 0 0 0 0 1 0 0 2 1 0 0 2 2 0 0 0 2 0 2 2 0 2 0 0 2 2 1 0 1 0 1 0 0 1 0 0 0 0 1 0 0 0 0 0 0 1 0 0 0 0
"man" 3 1 2 0 2 2 2 0 2 2 1 1 2 2 0 0 0 2 0 2 2 0 2 0 0 2 2 0 1 1 0 0 0 0 0 0 1 0 1 2 0 0 0 0 0 0 0 0 0 0 0
"vrouw" 3 0 0 0 0 0 0 0 2 2 1 0 1 2 0 0 0 1 0 2 2 0 2 0 0 2 2 0 2 1 0 1 2 0 1 1 1 1 0 2 0 1 0 0 0 0 0 2 0 0 0
"man" 3 0 0 0 0 0 0 0 0 1 0 0 1 0 0 0 0 2 0 2 2 0 0 0 0 2 1 0 2 2 2 2 2 2 2 2 2 2 2 0 0 2 0 0 1 0 2 2 2 0 0
"vrouw" 2 0 0 0 1 1 0 1 2 0 0 0 0 1 0 0 0 2 0 2 2 1 0 0 0 2 2 0 0 0 0 2 2 0 1 0 2 0 2 2 0 2 0 0 2 0 0 1 2 2 0
"vrouw" 2 0 2 0 2 2 2 1 0 2 1 2 1 2 1 1 0 2 2 2 2 2 2 2 1 2 2 2 2 1 1 2 2 1 2 1 1 2 2 2 1 2 1 0 2 2 2 2 2 0 2
"man" 3 0 1 0 0 1 1 0 0 1 0 0 0 0 0 0 0 0 0 2 1 0 0 0 0 1 0 1 0 0 0 0 0 0 0 0 0 0 0 0 0 0 0 0 0 0 0 2 0 0 0
"vrouw" 3 2 2 0 2 2 0 2 2 2 2 2 1 1 2 2 2 2 2 2 2 2 2 2 2 2 2 2 2 2 2 2 2 2 2 2 2 2 2 2 2 2 0 2 2 2 2 2 2 2 2
"vrouw" 3 2 2 0 2 2 2 2 2 2 2 2 2 2 2 2 2 2 2 2 2 2 2 0 2 2 2 2 2 2 2 2 2 1 2 2 2 2 2 1 2 2 2 2 2 2 1 2 2 2 2
"man" 1 0 0 0 0 0 0 0 1 0 0 0 2 2 0 0 0 0 0 1 0 0 0 0 0 2 1 0 1 0 0 0 0 0 0 0 0 1 0 0 0 0 0 0 0 0 0 0 0 0 0
"man" 2 0 1 0 1 2 0 0 0 1 1 0 0 1 0 0 0 0 0 1 0 0 0 0 0 0 2 0 0 0 0 0 1 0 0 0 1 0 0 0 0 1 0 0 0 0 0 0 0 0 0
"man" 1 0 0 0 0 0 0 0 0 0 0 0 0 0 0 0 0 0 0 0 0 0 0 0 0 0 0 0 0 0 0 0 0 0 0 0 0 0 0 0 0 0 0 0 0 0 0 0 0 0 0
"man" 2 1 0 0 0 1 0 0 0 0 1 0 0 0 2 0 0 2 0 2 0 1 2 2 0 0 0 0 2 1 2 2 2 2 2 0 0 2 1 0 0 2 0 0 2 0 2 1 0 0 1
"vrouw" 3 1 0 0 1 0 0 1 1 0 0 1 0 0 0 0 0 1 1 1 1 0 0 0 0 1 0 0 0 0 0 1 0 0 0 0 0 1 0 1 0 2 0 0 0 0 0 0 0 0 0
"vrouw" 2 1 1 0 0 1 0 0 0 0 0 0 0 0 0 0 0 0 0 2 2 0 2 0 0 1 1 0 1 2 0 0 0 0 0 2 2 0 0 0 0 0 0 0 0 1 0 2 0 0 0
"vrouw" 3 2 2 0 2 1 0 1 2 2 2 2 0 1 0 0 0 2 1 2 2 1 1 0 0 1 2 1 2 2 2 2 2 0 2 0 1 2 2 2 0 2 1 0 0 1 0 2 2 0 0
"vrouw" 1 0 0 0 1 0 0 0 1 0 0 0 1 0 0 0 0 0 0 2 1 0 0 0 0 0 0 0 0 0 0 1 0 0 0 0 0 1 0 1 0 0 0 0 0 0 0 0 1 0 0
"vrouw" 3 2 1 0 1 2 2 0 1 1 2 0 2 2 0 0 0 2 2 2 2 2 2 1 2 2 2 2 2 2 1 2 2 1 2 2 2 2 2 2 0 2 0 1 2 0 2 2 2 0 2
"vrouw" 3 1 0 0 0 0 0 0 2 2 1 0 0 2 0 0 0 1 0 2 2 0 1 0 0 1 0 0 0 2 0 1 0 0 1 0 0 2 1 2 0 0 0 0 0 0 0 2 2 0 1
"man" 3 0 2 0 1 2 0 0 1 2 0 0 0 1 2 1 0 2 1 2 2 0 2 0 0 2 2 0 2 2 2 2 1 0 2 2 1 2 1 1 0 1 0 0 0 0 0 0 0 0 0
"vrouw" 1 0 1 0 1 0 2 0 0 2 0 0 2 2 0 0 0 1 0 2 0 1 1 0 0 2 0 0 0 1 0 0 0 0 0 0 0 0 1 2 0 1 2 0 2 0 0 0 1 0 1
"vrouw" 3 1 1 0 2 2 1 2 2 1 0 2 2 1 0 2 0 0 1 2 2 2 1 0 2 2 1 2 0 0 0 1 0 0 0 0 0 0 2 2 0 2 2 0 0 0 0 2 2 0 1
"vrouw" 3 2 1 0 0 1 2 0 1 0 0 0 1 2 0 0 0 2 0 2 1 1 2 0 0 2 2 2 1 2 0 0 1 0 0 0 0 2 2 0 0 1 0 0 0 0 0 2 1 0 0
"man" 1 0 0 0 0 0 0 0 0 0 1 0 0 0 0 0 0 0 0 0 0 0 0 0 0 1 1 0 0 0 0 0 0 0 1 0 0 0 0 0 0 0 0 0 0 0 0 0 0 0 0
"vrouw" 2 1 2 0 2 2 1 1 2 0 0 2 1 0 0 1 1 1 0 2 1 0 0 1 0 2 2 0 1 1 0 2 0 0 1 1 1 1 2 2 0 2 1 0 0 0 0 0 0 0 1
"vrouw" 3 0 2 0 2 0 0 0 2 2 0 0 0 0 0 0 0 2 0 2 2 2 2 0 2 2 2 2 2 2 2 2 2 0 2 1 2 2 2 0 0 2 0 0 0 0 0 2 2 0 2
"vrouw" 3 1 2 0 1 2 1 2 1 2 0 0 2 2 2 0 0 1 0 2 1 2 1 1 0 2 2 2 0 0 0 0 0 0 0 0 1 0 2 0 0 1 0 0 1 0 0 2 0 0 2
"vrouw" 3 2 1 0 1 1 0 2 2 0 0 2 0 2 0 0 0 2 0 2 1 2 2 0 2 2 1 2 2 2 1 2 1 0 2 0 1 2 0 1 2 2 1 0 0 2 0 2 2 0 0
"vrouw" 3 0 1 0 1 2 0 0 1 0 0 0 1 1 0 0 0 2 0 2 1 0 2 1 0 1 2 1 0 1 0 0 0 0 0 1 1 1 1 2 0 2 0 0 1 0 0 2 2 0 0
"vrouw" 3 0 0 0 1 2 2 2 2 2 0 2 2 2 0 1 0 2 1 2 2 2 2 1 2 2 2 2 2 2 2 2 2 1 2 1 2 2 1 0 0 2 2 0 1 0 0 2 2 2 1
"vrouw" 1 1 0 0 2 2 1 0 1 0 0 0 0 0 1 0 0 1 0 2 2 0 0 0 0 1 2 0 1 1 0 1 0 0 1 0 0 1 1 1 0 1 0 0 0 0 0 1 1 0 2
"vrouw" 3 0 0 0 2 0 0 0 1 0 0 2 0 0 0 0 0 1 0 2 1 0 2 0 0 2 1 0 0 1 0 1 0 0 1 2 0 0 0 0 0 1 0 0 0 0 0 2 2 0 0
"vrouw" 3 1 2 0 2 1 0 0 0 2 0 0 2 2 0 1 0 0 2 1 0 1 0 0 0 2 1 0 0 0 0 0 0 0 0 0 0 0 0 0 0 2 0 0 0 0 0 2 2 0 0
"man" 1 0 0 0 1 1 2 0 2 1 0 2 1 0 0 1 0 0 0 1 2 0 0 0 0 1 2 0 0 0 0 0 1 0 0 0 0 1 0 2 1 1 0 0 1 2 0 0 0 0 0
"vrouw" 2 0 1 0 1 1 0 0 2 0 0 0 0 0 0 0 0 1 0 2 2 1 2 0 0 1 0 0 1 2 0 1 0 0 2 0 0 2 2 0 0 2 0 0 0 0 0 0 0 0 0
"man" 1 1 0 0 0 0 2 0 2 1 0 1 2 2 0 0 0 0 0 1 2 2 0 0 0 0 1 2 2 2 1 0 2 0 0 0 1 1 0 0 0 1 0 0 0 0 0 1 1 0 0
"man" 3 0 0 0 0 0 0 0 0 0 0 0 0 0 0 0 0 2 0 2 0 1 1 0 0 2 0 1 1 0 0 0 1 0 2 1 1 0 1 0 0 2 0 0 0 0 0 2 2 0 0
"man" 3 1 2 0 2 1 0 0 2 1 0 0 0 1 0 0 0 2 0 2 2 0 1 0 0 2 2 0 0 1 0 0 1 0 0 0 1 1 1 2 0 2 0 0 1 0 0 2 2 0 1
"vrouw" 2 2 2 0 1 0 1 0 2 2 1 2 2 1 0 2 0 2 2 2 2 2 2 2 2 2 2 2 2 2 1 2 2 0 2 2 2 2 2 2 2 2 0 0 2 0 0 2 2 1 2
"vrouw" 2 2 1 1 0 0 1 1 2 2 1 1 2 2 1 1 1 2 0 2 2 2 2 1 2 2 1 2 1 1 1 1 1 1 2 2 2 2 2 2 0 2 0 0 1 0 2 2 2 0 1
"vrouw" 3 0 0 0 0 0 2 0 2 0 0 0 0 0 0 0 0 2 0 2 1 0 1 0 0 2 2 0 2 2 2 1 2 0 2 0 0 1 0 1 0 2 0 0 1 0 0 2 2 0 1
"man" 3 1 2 0 1 1 2 1 1 0 0 1 2 0 0 1 0 2 1 2 2 2 2 0 0 2 2 1 1 1 1 1 1 1 1 2 2 2 1 2 0 2 2 0 2 0 1 2 2 0 0
"vrouw" 3 0 2 0 2 2 0 2 0 2 2 1 0 2 0 2 2 2 0 2 2 2 2 0 0 2 2 2 1 1 0 2 0 0 2 2 2 0 0 1 0 2 2 0 0 0 0 1 0 0 0
"man" 1 0 0 0 2 1 0 0 0 0 0 0 0 0 0 0 0 0 0 0 1 0 0 0 0 0 1 0 0 0 0 0 0 0 0 0 0 0 0 2 0 1 0 0 0 0 0 0 0 0 1
"vrouw" 3 2 2 0 1 2 2 0 0 0 1 0 0 0 1 0 0 2 2 2 1 1 2 0 1 2 2 1 2 2 2 1 1 2 1 0 2 2 1 0 0 0 0 0 2 0 2 1 1 0 0
"vrouw" 2 0 2 0 2 2 1 0 0 0 0 2 2 2 0 0 0 2 0 2 2 2 2 0 1 2 1 2 2 1 1 2 2 1 2 0 0 2 0 2 1 2 2 0 1 0 2 2 2 1 0
"vrouw" 2 2 2 0 2 0 1 1 2 0 1 1 1 0 1 0 0 2 2 2 2 2 2 1 1 2 1 2 1 2 1 1 1 1 2 2 2 2 2 2 0 2 2 0 1 0 0 2 2 1 0
"vrouw" 3 2 1 0 1 1 1 2 2 2 1 0 2 2 2 2 2 2 2 2 2 2 2 2 2 2 2 2 2 2 0 2 2 0 2 2 2 2 2 2 1 2 0 0 1 0 0 0 0 0 2
"man" 2 0 1 0 0 0 0 0 0 0 0 0 0 0 0 0 1 2 0 1 0 0 2 0 0 1 2 0 1 1 0 2 1 0 0 0 0 1 1 0 0 1 0 0 0 0 0 0 0 0 0
"vrouw" 3 0 1 0 1 2 1 0 2 1 0 0 0 1 0 0 0 2 0 2 2 0 2 0 0 2 2 2 2 2 1 2 0 0 2 0 0 2 1 1 0 2 0 0 0 0 0 2 2 0 0
"vrouw" 3 0 0 0 1 1 1 0 1 0 0 0 0 0 0 0 0 2 0 2 2 0 2 0 0 2 2 0 0 2 0 2 2 0 2 2 2 2 2 2 0 2 0 0 1 0 0 1 2 0 0
"vrouw" 3 0 0 0 2 2 0 0 1 2 2 0 0 0 0 1 2 1 1 1 0 0 0 0 0 0 2 0 0 0 0 0 0 0 0 0 0 0 1 0 0 1 0 0 0 0 0 0 0 0 0
"man" 1 2 2 0 0 0 0 0 2 2 0 2 2 2 0 0 0 0 0 0 1 2 0 0 0 0 2 2 0 0 0 0 0 0 0 0 0 0 0 2 0 0 2 0 0 0 0 2 0 0 1
"vrouw" 3 0 0 0 0 0 0 0 0 0 0 0 0 0 0 0 0 2 1 2 2 0 2 0 0 2 2 2 1 0 0 2 2 0 1 0 2 0 1 1 0 2 0 0 0 0 0 2 2 0 0
"man" 3 0 0 0 0 0 0 0 0 0 0 0 0 0 0 0 0 2 0 2 2 0 1 0 0 2 1 0 0 2 0 2 0 0 1 0 0 1 2 2 0 1 0 0 0 0 0 0 0 0 0
"man" 1 0 0 0 0 1 0 0 1 0 0 0 1 0 1 0 0 0 1 1 0 0 0 0 0 0 1 0 0 0 0 1 0 0 0 0 0 1 0 0 0 0 0 0 0 0 0 0 0 0 0
"vrouw" 1 1 0 0 0 2 0 0 2 0 0 1 2 2 0 0 0 2 0 2 2 2 2 0 2 2 2 2 2 2 0 1 2 0 2 2 2 2 2 2 0 2 0 0 0 0 0 1 1 0 0
"vrouw" 3 0 0 0 1 1 0 0 2 1 0 0 1 1 0 0 0 1 0 1 0 0 1 0 0 1 1 0 0 1 0 0 1 0 0 0 1 0 1 0 0 2 0 0 0 0 0 1 0 0 0
"vrouw" 1 1 1 0 1 1 0 0 1 0 1 0 1 1 0 0 0 0 0 0 0 0 0 0 0 0 0 0 0 0 0 0 1 0 0 0 0 1 0 1 0 0 0 0 0 1 0 1 1 0 1
"vrouw" 2 0 1 0 0 2 0 0 1 1 0 0 1 1 0 0 0 2 1 2 2 1 2 1 0 2 2 2 2 2 1 2 2 1 2 2 2 2 1 0 0 2 0 0 2 0 1 1 1 0 1
"man" 3 0 0 0 1 0 2 0 2 1 0 0 1 1 0 0 0 1 1 2 1 0 1 0 1 2 2 0 0 2 0 2 2 0 2 1 1 1 0 1 0 2 0 0 1 0 0 2 2 1 0
"vrouw" 3 0 1 0 0 0 2 0 2 0 0 0 0 0 0 0 0 1 0 2 0 2 0 0 0 1 1 1 0 0 0 0 2 0 0 0 0 0 0 0 0 2 0 0 0 0 0 2 0 0 0
"man" 3 0 0 0 0 0 0 0 1 0 0 0 1 0 1 0 0 0 0 0 2 0 0 0 0 0 0 0 0 0 0 0 0 0 0 0 0 0 0 0 0 0 0 0 0 0 0 2 0 0 0
"vrouw" 3 1 2 0 0 2 1 2 1 0 0 0 1 1 0 0 0 2 0 2 0 2 2 2 0 2 2 1 1 0 0 0 0 0 0 1 2 0 0 0 0 2 0 0 0 0 0 2 1 0 0
"vrouw" 3 0 2 0 1 2 0 1 1 0 1 1 0 0 2 0 0 2 0 2 2 2 2 0 0 2 2 2 2 2 0 2 2 1 0 2 2 2 1 2 0 2 0 0 0 0 1 1 0 0 0
"man" 3 0 1 0 0 1 0 0 1 0 0 1 0 0 0 0 0 1 0 1 0 1 0 0 0 1 2 0 0 1 0 1 0 0 0 0 0 0 0 0 0 1 0 0 1 0 0 0 1 0 0
"vrouw" 2 0 2 0 2 1 0 0 2 0 0 0 0 0 0 0 0 0 0 2 2 0 0 0 0 2 1 0 0 0 0 0 0 0 0 0 0 0 0 2 0 1 1 0 0 0 0 0 0 0 0
"vrouw" 1 0 1 0 0 2 1 2 2 1 0 0 2 1 2 0 0 0 1 2 2 1 1 1 0 2 2 0 2 1 0 1 1 0 1 1 1 0 1 0 0 1 0 0 2 0 0 0 0 0 1
"vrouw" 1 0 2 0 0 0 2 0 2 0 0 1 2 2 0 2 2 1 0 2 2 1 2 0 1 1 1 1 1 1 1 1 2 1 1 2 1 1 1 1 1 2 0 0 0 1 1 2 2 0 0
"vrouw" 3 0 2 0 2 1 0 0 1 2 1 0 2 2 1 0 0 2 1 2 2 2 2 0 0 2 2 2 2 2 2 2 2 2 2 2 2 2 2 2 0 2 0 0 2 0 2 2 2 1 0
"vrouw" 3 0 0 0 0 0 0 0 0 0 0 0 0 0 2 0 0 1 0 2 1 0 0 0 0 2 2 0 1 2 0 1 0 0 1 1 0 0 1 1 0 2 0 0 2 0 0 2 2 0 0
"man" 3 0 0 0 0 1 0 0 1 0 0 0 0 0 0 0 0 0 0 2 0 0 0 0 0 0 2 0 0 0 0 1 0 0 0 0 0 0 0 0 0 1 0 0 0 0 0 0 0 0 0
"vrouw" 3 2 2 0 1 2 1 0 2 2 0 0 1 0 2 0 0 2 2 2 2 2 2 1 1 2 2 2 2 2 2 2 2 2 2 2 2 2 2 2 1 2 0 0 2 0 2 0 0 0 0
"vrouw" 3 0 1 0 1 1 0 1 2 0 1 0 1 1 0 0 0 1 0 2 2 1 1 0 0 2 2 1 1 0 0 0 0 0 0 0 1 0 0 2 0 2 0 0 0 0 0 2 1 0 0
"man" 2 0 0 0 0 1 0 0 1 0 0 0 0 0 0 0 0 0 0 2 2 2 0 0 1 0 0 1 0 0 0 0 0 0 0 0 0 0 0 1 0 0 0 0 0 0 0 0 0 0 0
"vrouw" 3 1 2 0 0 1 0 0 0 0 1 2 0 0 0 2 0 2 0 2 2 2 2 0 1 2 2 0 2 2 2 2 2 1 2 2 2 2 2 1 1 2 0 0 1 0 1 1 2 0 0
"vrouw" 3 0 1 0 0 2 1 0 0 0 1 0 0 1 0 0 0 2 0 2 2 0 2 0 0 2 2 1 2 2 2 2 2 2 2 2 2 2 1 1 0 2 0 0 1 0 2 1 1 0 0
"vrouw" 3 2 2 0 2 2 0 0 2 2 2 0 2 2 2 0 0 2 0 2 2 0 2 0 0 2 2 0 1 2 0 2 2 0 2 0 2 2 2 2 0 2 0 0 0 1 0 2 2 1 1
"man" 3 2 0 0 1 2 1 0 0 1 0 0 0 0 2 0 0 2 0 2 1 1 2 0 0 2 1 2 2 1 1 1 1 0 1 2 1 1 2 1 0 2 0 0 1 0 0 2 2 0 0
"vrouw" 3 2 1 0 2 2 2 2 1 1 2 2 1 1 0 2 2 2 1 1 2 1 1 1 1 2 2 1 1 2 1 1 2 1 2 1 2 2 2 0 1 2 1 0 1 0 1 0 1 0 0
"man" 2 0 2 0 0 0 0 1 1 0 0 1 1 2 0 1 0 0 0 1 0 0 0 0 0 1 0 0 0 0 0 0 0 0 0 0 0 0 0 1 0 0 0 0 0 0 0 0 0 0 0
"vrouw" 3 1 0 0 2 0 0 0 2 0 0 0 2 2 0 0 0 2 0 2 2 1 2 1 1 2 1 2 0 1 0 1 1 0 2 0 1 2 2 2 0 2 0 0 1 0 0 2 2 0 0
"vrouw" 1 2 2 0 0 0 0 0 1 1 1 2 0 1 0 0 0 2 0 2 2 1 1 0 1 1 2 1 2 2 2 0 2 2 0 2 1 1 1 2 0 2 0 0 1 0 1 2 2 0 0
"vrouw" 3 0 1 0 0 2 0 0 0 0 0 0 1 1 0 0 2 2 1 2 1 2 2 1 2 2 2 2 1 1 1 0 1 0 1 2 2 1 2 1 0 2 2 0 2 2 0 2 2 1 2
"man" 3 0 0 0 0 0 0 1 0 2 0 0 2 0 0 0 0 1 1 2 2 1 1 1 0 2 1 1 1 1 1 1 1 2 2 2 2 2 1 2 0 1 0 0 0 0 1 2 2 0 0
"man" 3 0 0 0 0 0 0 0 0 1 0 0 0 0 0 0 0 1 0 2 0 0 1 0 0 1 1 0 0 0 0 0 0 0 0 0 0 1 2 0 0 1 0 0 0 0 0 2 2 0 0
"vrouw" 3 2 2 0 0 1 1 0 2 1 1 0 0 1 0 0 0 1 0 2 1 0 1 0 0 1 1 0 1 0 1 0 1 0 1 0 0 1 1 0 0 2 0 0 0 0 0 2 2 0 1
"man" 3 2 0 0 0 1 2 2 2 2 2 0 0 2 2 0 0 2 2 2 2 2 2 2 1 2 2 2 2 2 2 2 2 1 2 2 2 2 2 2 2 2 0 0 2 0 1 2 1 2 2
"vrouw" 3 0 2 0 0 2 0 0 1 1 0 0 2 0 0 0 0 1 0 1 1 0 1 0 0 2 2 0 0 1 0 1 0 0 1 0 1 1 1 0 0 2 0 0 0 0 0 0 0 0 0
"vrouw" 1 0 0 0 0 0 1 0 0 1 2 0 0 0 0 0 0 1 0 2 1 0 1 0 0 2 0 0 1 0 1 2 2 0 1 2 1 2 1 0 0 2 0 0 0 0 0 0 0 0 0
"vrouw" 1 0 1 0 1 0 1 0 1 0 0 0 1 0 1 0 0 1 0 2 0 0 1 1 0 2 2 1 1 1 0 1 0 0 0 0 1 1 1 1 0 1 1 0 2 0 0 1 0 0 1
"man" 3 0 0 0 1 0 0 1 1 2 0 0 2 2 0 2 2 2 0 2 2 0 2 0 0 2 2 0 2 1 1 2 2 1 2 0 2 2 1 1 0 2 0 0 0 0 1 0 0 0 0
"vrouw" 3 1 0 0 0 0 2 0 0 0 0 0 0 0 0 0 0 2 0 2 0 0 0 0 0 0 0 0 0 0 0 1 0 0 0 0 0 1 1 0 0 0 0 0 0 0 0 0 2 0 0
"man" 3 0 2 0 0 0 0 0 0 0 0 1 0 0 0 0 0 1 0 2 1 0 1 0 0 1 0 0 0 0 0 0 0 0 1 0 0 0 0 0 0 1 0 0 0 0 0 2 2 0 0
"man" 2 2 0 0 1 1 0 2 1 0 0 0 0 0 0 0 0 2 0 2 0 2 2 0 0 2 2 2 2 2 1 0 2 0 0 0 2 1 1 0 0 2 1 0 0 0 0 0 0 0 1
"vrouw" 3 1 1 0 0 0 0 1 2 0 0 0 1 1 1 0 0 1 0 2 1 2 1 1 2 2 1 2 0 2 0 0 1 0 1 1 0 1 1 1 0 1 0 0 2 0 0 1 2 1 0
"vrouw" 3 2 0 0 0 0 1 1 0 0 1 2 2 0 0 1 0 2 0 2 2 2 2 2 2 2 2 2 1 2 0 2 2 1 2 2 2 2 1 2 0 2 1 0 2 0 1 2 2 0 0
"vrouw" 3 0 2 0 1 0 1 0 2 0 0 0 2 1 0 0 0 2 1 2 2 2 2 0 0 2 2 2 2 2 1 2 2 2 2 2 2 2 2 2 0 2 0 0 0 0 2 0 0 0 1
"vrouw" 3 2 0 1 0 0 1 1 0 2 0 0 1 0 0 2 0 2 1 2 2 0 0 0 0 0 1 0 1 0 0 2 1 0 1 2 1 0 2 1 0 2 0 0 0 0 1 2 2 0 0
"man" 3 0 0 0 0 0 0 0 1 2 0 0 1 0 0 0 0 0 0 1 0 1 0 0 0 1 0 0 0 0 0 0 0 0 0 0 0 0 0 0 0 1 0 0 0 0 0 2 1 0 1
"vrouw" 3 1 2 0 0 0 1 0 2 1 0 2 1 2 2 2 2 2 0 2 2 2 1 0 0 2 2 0 2 2 1 1 2 2 2 2 2 1 2 2 0 2 0 0 1 0 2 1 1 0 0
"vrouw" 3 2 2 0 2 0 1 1 2 1 1 0 1 0 0 0 0 2 0 2 1 2 2 0 0 2 2 2 1 1 1 2 1 0 1 1 1 1 2 1 0 1 0 0 0 0 0 2 2 0 0
"vrouw" 3 2 2 1 0 2 0 2 1 2 2 0 2 2 0 0 0 2 1 2 2 2 2 2 2 2 2 2 2 2 2 2 2 2 2 2 2 2 1 2 0 2 0 0 0 2 2 2 2 2 2
"vrouw" 3 1 0 0 0 0 1 0 1 0 1 0 0 0 0 0 0 2 0 2 1 0 1 0 0 2 2 0 0 1 0 0 2 0 2 0 1 2 0 1 0 2 0 0 0 0 0 0 0 0 0
"vrouw" 3 2 2 0 2 2 0 0 2 0 2 0 0 0 2 0 0 2 2 2 2 2 2 2 2 2 2 2 2 2 2 2 2 1 2 2 2 2 2 2 0 2 0 0 0 0 0 2 2 0 0
"vrouw" 2 1 1 0 1 0 0 0 2 0 1 1 0 0 0 1 0 1 2 2 1 2 1 0 2 2 1 2 2 2 1 0 1 0 1 2 2 2 2 1 0 2 2 0 0 0 0 2 2 2 1
"vrouw" 2 2 1 0 1 1 2 0 2 1 1 1 2 2 0 0 0 1 1 2 2 2 2 1 2 2 2 2 2 2 2 1 2 2 1 2 2 2 2 1 0 2 0 0 0 0 2 0 0 0 0
"vrouw" 2 2 2 0 1 2 1 0 1 1 1 0 0 0 0 0 0 2 0 2 1 1 1 0 2 2 1 1 1 2 0 0 0 0 0 0 1 0 1 1 0 2 1 0 0 0 0 1 1 0 2
"vrouw" 2 1 0 0 0 1 2 0 0 2 0 0 0 0 0 0 0 0 0 2 2 0 0 0 0 1 1 0 2 1 2 2 1 0 1 0 0 2 0 2 0 2 0 0 0 0 1 2 2 0 0
"man" 3 1 1 0 2 1 1 2 0 0 2 0 1 0 2 0 0 0 0 2 2 1 2 0 1 2 2 1 1 1 1 2 1 1 2 2 2 2 0 2 0 2 1 0 1 0 0 2 2 0 0
"vrouw" 3 0 0 0 0 0 2 0 2 0 2 1 1 1 0 0 0 2 0 2 2 1 2 0 0 2 2 1 2 2 1 2 2 0 2 2 2 2 2 2 0 2 0 0 0 0 0 2 2 0 0
"man" 3 1 0 0 0 0 1 0 1 0 0 1 0 0 0 0 0 0 1 1 0 1 0 0 1 1 1 1 0 0 0 0 0 0 0 0 0 0 0 0 0 0 1 2 0 0 0 1 0 2 0
"vrouw" 3 2 2 0 0 0 1 1 2 1 1 0 2 2 0 1 1 2 0 2 2 2 2 0 1 2 1 1 2 2 1 2 1 1 1 1 1 2 2 2 0 2 0 0 0 0 1 2 1 0 2
"vrouw" 3 0 1 0 0 0 1 0 0 0 0 0 0 0 0 0 0 1 0 2 1 1 1 0 1 0 1 0 0 1 0 0 1 0 1 1 1 1 1 0 0 1 0 0 0 0 0 2 2 0 0
"vrouw" 1 1 2 0 1 2 2 0 2 2 1 1 1 2 0 2 1 2 1 2 2 2 1 1 0 2 1 2 1 1 1 0 1 1 1 0 1 2 2 2 2 1 1 0 2 0 0 2 2 2 2
"vrouw" 3 0 0 0 0 0 0 0 0 0 0 0 0 1 0 0 0 1 0 2 2 0 1 0 0 2 2 0 2 2 2 1 2 2 2 2 2 2 0 0 0 2 0 0 0 0 2 0 0 0 0
"vrouw" 1 0 0 0 2 2 2 0 1 0 0 0 0 0 1 0 1 1 0 1 1 0 1 1 0 1 1 0 0 0 1 1 0 1 1 0 1 1 0 1 0 2 0 0 1 0 1 2 2 0 0
"vrouw" 2 1 1 0 2 1 2 1 2 1 1 0 1 1 2 1 0 1 0 2 1 2 1 0 0 2 1 1 0 1 0 1 1 0 1 2 1 0 2 0 1 2 2 0 2 1 0 0 0 0 0
"man" 1 0 1 0 2 1 2 2 0 1 0 0 1 0 1 0 0 2 1 2 1 0 1 1 0 2 2 0 0 2 0 0 0 0 0 0 1 0 2 1 0 0 0 0 0 0 0 0 0 0 1
"man" 2 0 1 0 0 1 0 0 0 0 1 0 1 0 0 0 0 1 0 2 2 0 2 0 0 2 2 0 2 1 2 1 1 1 2 1 1 2 1 1 0 2 0 0 0 0 1 2 0 0 0
"vrouw" 2 1 2 0 1 0 0 2 0 2 1 1 2 2 0 2 0 2 2 2 2 2 2 0 2 2 1 2 2 2 2 2 2 2 2 2 2 2 2 1 0 2 0 0 1 2 2 2 0 0 2
"vrouw" 2 1 1 0 2 2 0 0 2 2 1 0 2 2 0 0 1 0 0 0 0 0 0 0 0 2 1 0 0 0 0 0 0 0 0 0 0 0 0 0 0 1 1 0 0 0 0 0 0 0 0
"vrouw" 1 2 0 0 0 1 2 0 1 1 0 1 0 0 0 0 0 0 2 2 2 2 2 2 1 2 2 2 1 2 1 1 1 0 1 1 1 2 1 2 2 2 1 2 2 0 0 0 0 1 0
"vrouw" 2 1 0 0 0 0 1 2 2 2 2 0 2 1 0 1 0 2 0 2 2 2 2 2 2 2 2 2 2 2 1 1 2 0 2 1 2 2 1 0 0 0 2 1 0 0 0 2 2 2 2
"vrouw" 1 1 0 0 0 1 0 1 2 1 1 0 0 1 0 0 0 2 0 2 1 1 0 0 1 2 1 1 1 1 0 0 1 0 0 1 0 1 1 2 0 2 1 0 1 0 0 2 2 0 1
"vrouw" 1 1 0 0 0 1 1 0 1 1 0 0 1 0 0 0 0 1 1 2 2 2 1 1 0 2 2 1 1 1 1 1 1 1 2 2 2 2 1 2 0 2 1 0 1 1 1 2 1 0 0
"vrouw" 2 1 1 1 1 1 2 2 2 1 1 2 1 1 2 1 0 2 1 2 2 1 0 1 2 2 2 2 1 1 0 1 1 0 1 1 1 0 1 2 2 2 0 1 2 0 0 1 0 1 0
"vrouw" 3 1 0 0 0 2 1 2 2 0 2 0 2 1 0 0 0 2 0 2 2 2 2 1 2 2 1 2 0 1 0 1 0 0 0 0 0 1 1 2 0 2 0 0 0 0 0 1 0 0 0
"man" 3 0 2 0 2 2 0 0 1 0 1 0 1 0 0 0 0 0 0 2 2 0 0 0 0 2 2 0 0 0 0 0 0 0 0 0 0 0 2 2 0 2 0 0 0 0 0 1 1 0 0
"vrouw" 1 0 0 0 0 0 0 0 0 0 0 0 0 0 0 0 0 0 0 0 0 0 0 0 0 0 0 0 0 0 0 0 0 0 0 0 0 0 0 0 0 0 0 0 0 0 0 0 0 0 0
"vrouw" 2 2 0 1 0 0 0 1 2 0 1 0 2 2 0 2 2 2 0 2 1 1 2 0 0 2 2 2 0 2 0 2 2 0 0 2 2 0 2 0 0 2 2 0 2 0 0 1 1 0 0
"man" 1 0 0 0 0 0 0 0 0 1 0 0 2 2 0 0 0 0 0 0 2 0 1 0 0 0 0 0 0 0 0 0 0 0 0 1 0 1 0 2 0 0 0 0 0 0 0 0 0 0 0
"vrouw" 1 1 0 0 0 0 0 0 1 0 0 0 2 2 0 0 0 1 0 2 1 0 0 1 0 1 0 1 0 1 1 0 2 0 0 2 2 0 0 2 0 0 0 0 1 0 0 0 1 0 0
"man" 1 0 0 0 0 0 0 0 1 0 1 0 0 0 0 0 0 0 0 2 2 0 0 0 0 0 1 0 0 0 0 0 0 0 0 0 0 0 0 2 0 0 0 0 0 0 0 0 0 0 0
"vrouw" 3 0 0 0 0 0 0 0 0 0 0 0 0 0 0 0 0 0 0 2 1 0 0 0 0 1 1 0 0 0 0 0 0 0 0 0 0 0 0 1 0 1 0 0 0 0 0 0 1 0 0
"vrouw" 3 2 2 0 0 0 1 2 2 0 0 2 2 2 2 2 0 2 0 2 1 2 2 0 2 2 2 2 2 0 1 0 2 1 1 0 1 1 2 0 0 2 2 0 0 0 1 2 2 2 0
"vrouw" 2 0 1 0 0 1 2 2 2 1 1 0 1 2 2 0 0 1 1 2 1 2 0 1 2 2 0 2 0 0 0 0 1 0 1 1 2 0 2 1 1 2 2 2 0 2 0 1 2 0 0
"man" 1 0 0 0 0 0 1 0 2 0 0 1 2 1 0 1 0 1 0 1 0 0 1 0 0 0 2 0 0 0 0 1 0 0 0 0 1 1 0 0 0 2 0 0 0 0 0 2 1 2 0
"vrouw" 2 2 0 0 0 2 0 2 1 0 1 0 0 0 0 1 1 2 1 2 2 0 1 0 0 2 2 0 2 1 0 2 1 0 0 0 0 1 2 0 0 2 0 0 2 0 0 2 0 0 0
"vrouw" 3 0 0 0 0 1 0 0 0 0 2 0 0 0 0 1 1 2 1 2 1 1 2 0 0 0 2 0 1 2 0 2 2 0 1 1 2 2 2 0 0 2 0 0 2 0 0 2 2 0 1
"man" 2 0 0 0 0 0 0 0 0 0 0 0 0 0 0 0 0 0 0 1 0 0 0 0 0 1 1 0 0 0 1 0 1 1 0 1 1 1 1 0 0 1 0 0 0 0 1 0 0 0 0
"vrouw" 3 1 1 0 1 1 2 0 2 1 1 1 2 0 0 1 0 2 2 2 2 2 2 0 2 2 2 2 1 2 0 2 2 0 2 2 2 2 2 2 0 2 0 0 2 2 0 2 2 1 2
"vrouw" 3 2 1 0 1 1 1 2 2 2 2 2 2 2 2 2 0 2 2 2 1 2 1 0 0 2 2 2 1 1 0 0 0 0 0 0 0 0 0 1 1 2 1 0 0 0 0 2 2 1 0
"vrouw" 1 0 1 0 0 0 0 2 0 0 2 0 0 0 0 0 0 2 2 2 2 2 2 2 2 0 0 2 0 2 0 2 2 1 0 0 0 0 0 2 2 2 0 2 2 2 2 2 2 2 0
"vrouw" 3 0 0 0 2 2 0 2 0 2 0 0 2 2 0 0 0 2 0 2 2 0 2 0 0 2 2 0 1 2 1 2 0 0 1 0 0 2 2 2 0 2 0 0 0 0 0 2 2 0 0
"vrouw" 3 0 0 0 1 0 0 2 2 0 0 0 1 2 0 0 0 2 0 2 2 1 0 0 0 2 2 1 1 2 0 1 1 0 0 0 1 2 1 2 0 2 0 0 0 0 0 2 2 0 0
"man" 1 1 0 0 1 0 1 0 0 2 1 0 2 1 0 0 0 0 1 0 0 2 0 1 0 2 0 1 0 0 0 1 0 1 0 1 0 0 0 0 0 1 0 0 1 0 1 0 0 1 0
"vrouw" 3 2 2 0 0 2 1 0 2 2 2 0 2 1 1 0 0 2 0 2 2 0 2 0 0 2 2 0 2 2 0 2 2 0 1 0 2 2 0 2 0 2 0 0 0 0 0 2 2 0 0
"vrouw" 3 0 0 0 0 0 0 0 0 0 0 0 0 0 0 0 0 1 0 2 2 0 0 0 0 2 2 0 0 0 0 0 0 0 0 0 0 0 0 0 0 2 0 0 0 0 0 0 0 0 0
"vrouw" 3 1 2 0 0 2 0 1 0 2 0 0 2 2 0 0 0 1 0 2 2 1 1 0 0 2 2 1 0 0 0 0 1 0 1 0 1 1 1 1 0 2 0 0 0 0 0 1 1 0 0
"vrouw" 1 0 2 0 0 1 2 2 0 2 0 0 0 0 1 0 0 0 0 2 1 0 0 0 0 0 2 0 0 0 0 0 0 0 0 0 0 0 2 2 0 1 0 0 0 1 0 2 0 0 0
"man" 3 2 1 0 1 0 2 0 0 0 0 0 2 2 0 0 0 1 0 2 2 1 2 0 0 1 1 1 0 0 0 0 0 0 0 0 0 0 0 1 0 1 0 0 0 0 0 1 0 0 0
"man" 3 0 0 0 0 0 1 0 0 0 0 0 0 0 0 0 0 0 0 0 0 0 0 0 0 0 0 0 0 0 0 0 0 0 0 0 0 0 0 0 0 0 0 0 1 0 0 0 0 0 0
"vrouw" 3 0 0 0 0 0 0 0 2 0 0 0 0 1 0 0 0 2 0 2 2 0 1 0 0 2 2 0 1 0 0 1 1 1 2 0 1 2 1 2 0 2 0 0 0 0 0 1 1 0 0
"man" 3 0 0 0 0 0 0 0 0 1 0 0 0 0 0 0 0 1 0 0 1 0 1 0 0 1 1 0 0 0 0 0 0 0 0 0 0 0 0 0 0 1 0 0 0 0 0 0 0 0 0
"vrouw" 3 1 0 0 1 2 0 0 1 0 0 1 1 1 0 2 0 1 0 2 1 1 1 0 0 1 1 1 0 0 0 1 1 0 0 0 1 1 1 0 0 1 0 0 0 0 0 2 2 0 0
"vrouw" 1 0 2 0 0 0 0 0 1 0 0 0 2 0 0 1 0 0 1 1 1 1 0 1 0 1 1 1 0 0 0 0 0 0 0 0 0 1 2 2 0 0 0 0 2 0 0 2 1 0 1
"vrouw" 1 0 0 0 0 0 0 0 0 1 0 0 1 0 0 0 0 0 0 2 0 0 0 0 0 2 0 0 0 0 0 0 0 0 0 0 0 0 0 2 0 0 1 0 0 0 0 0 0 0 0
"man" 3 0 2 0 0 2 0 0 0 0 0 0 0 0 1 0 1 0 0 2 0 0 0 0 0 0 0 0 0 0 0 0 0 0 0 0 0 0 0 0 0 0 0 0 0 0 0 0 0 0 0
"vrouw" 2 0 0 0 1 1 0 0 1 1 0 1 1 1 0 1 0 1 0 1 1 0 1 0 0 1 1 0 0 0 0 0 1 0 0 0 0 1 1 1 0 1 0 0 0 0 0 1 1 0 0
"man" 3 0 0 0 2 1 0 1 0 0 0 0 0 0 2 1 0 0 0 1 0 1 0 0 2 2 1 2 0 0 0 0 1 0 0 1 1 0 1 0 0 1 0 0 0 0 0 2 0 0 0
"vrouw" 3 0 1 0 1 0 0 0 1 0 0 0 0 0 0 0 0 2 0 2 1 0 2 0 0 2 2 0 1 1 0 0 0 0 0 2 0 1 1 1 0 2 0 0 0 0 0 1 0 0 0
"vrouw" 1 0 0 0 0 0 0 0 1 0 0 1 0 1 0 0 0 0 1 2 1 2 1 0 1 2 0 2 0 0 0 1 2 0 1 2 2 1 0 2 1 1 1 0 2 1 0 2 1 1 2
"vrouw" 1 0 0 0 0 0 0 0 2 1 0 0 2 0 0 0 0 2 0 2 1 0 1 0 0 2 1 0 1 0 0 0 0 0 1 0 0 1 2 1 0 2 0 0 0 0 0 2 2 0 0
"vrouw" 3 2 2 0 2 2 2 1 2 2 0 0 2 2 1 1 0 2 1 1 2 2 2 2 0 2 2 2 0 0 0 1 2 0 0 0 2 0 2 2 1 2 0 0 1 0 0 2 2 0 1
"man" 3 0 1 0 2 0 0 0 1 0 0 0 0 0 0 0 0 1 0 2 1 0 1 0 0 1 2 0 1 2 0 1 1 0 0 0 0 2 0 0 0 0 0 0 0 0 0 0 0 0 0
"vrouw" 2 2 2 0 2 1 2 0 2 0 2 0 2 0 2 0 0 2 2 2 2 2 2 2 2 2 1 2 2 2 0 2 2 0 0 1 1 1 2 2 0 2 0 0 2 1 0 2 2 0 0
"vrouw" 3 0 2 0 1 0 0 0 0 1 0 0 2 1 0 0 0 2 2 2 2 1 2 0 0 2 2 1 2 1 2 2 2 1 2 2 2 2 2 2 0 2 0 0 0 0 2 2 2 0 0
"vrouw" 3 0 2 0 2 2 0 1 2 0 2 0 1 0 1 2 0 2 1 2 2 0 2 0 0 2 2 2 0 2 1 0 2 1 2 2 2 2 1 0 0 2 0 0 2 0 1 0 0 0 0
"man" 2 0 0 0 0 0 0 0 1 0 0 0 0 0 0 0 0 0 0 1 1 0 0 0 0 0 0 0 0 0 0 0 0 0 0 0 0 0 0 1 0 0 0 0 0 0 0 2 2 0 0
"vrouw" 3 2 2 0 2 2 1 2 1 1 2 2 1 0 2 2 2 2 2 2 2 2 2 0 0 2 2 1 2 1 1 1 2 0 1 1 2 1 2 2 2 2 1 0 1 2 0 1 1 0 0
"vrouw" 2 0 2 0 2 0 2 0 2 0 0 0 0 1 1 0 0 2 0 2 1 1 2 0 2 2 2 2 1 1 0 0 0 0 0 2 2 1 0 0 0 2 0 0 2 0 0 2 0 0 0
"vrouw" 2 1 2 0 2 1 2 0 2 2 0 0 2 2 2 0 0 2 1 2 2 2 2 0 1 2 2 2 2 2 1 2 2 2 2 2 2 2 2 1 0 2 0 0 2 1 1 2 2 0 0
"vrouw" 1 0 1 0 0 0 1 0 2 1 1 1 2 1 0 0 0 0 1 2 2 0 2 0 0 1 1 0 0 0 0 1 0 0 0 1 1 2 1 2 0 0 0 0 0 0 1 1 2 0 2
"man" 3 0 2 0 2 1 1 1 2 2 2 2 1 1 1 1 1 2 0 2 1 1 2 0 1 2 2 1 2 2 2 2 1 0 1 2 2 2 2 1 0 2 1 0 2 2 0 2 2 0 1
"man" 1 0 2 0 2 2 0 0 2 0 0 0 1 0 0 0 0 1 1 2 1 0 0 0 0 2 1 0 0 0 0 0 0 0 0 0 0 0 0 0 0 1 1 0 1 0 0 0 0 0 0
"vrouw" 3 1 0 0 2 0 2 0 1 0 1 0 1 1 1 0 1 1 0 2 1 0 2 1 0 1 2 0 0 2 0 1 2 0 2 1 2 2 2 1 0 2 0 0 0 0 0 0 0 0 0
"man" 2 2 0 0 0 0 2 2 0 2 0 2 2 0 1 2 1 0 0 0 0 2 0 1 0 1 1 0 0 0 0 0 0 0 0 0 0 0 0 0 0 0 2 2 2 1 0 0 0 2 1
"vrouw" 3 1 0 0 0 0 0 0 0 0 0 0 0 0 0 0 0 2 1 2 2 0 1 0 0 1 2 0 0 0 0 1 0 0 1 0 0 1 1 1 0 1 0 0 0 0 0 0 0 0 0
"man" 3 2 0 0 0 0 1 1 2 2 0 0 2 1 0 0 0 2 0 2 1 2 1 1 1 2 2 2 2 2 0 1 1 0 0 0 1 1 1 0 0 2 0 0 0 0 0 2 0 0 0
"vrouw" 2 0 2 0 0 2 0 1 1 0 0 1 0 0 1 1 0 2 0 2 2 2 2 0 0 2 0 2 2 2 0 2 1 0 1 1 2 2 2 2 0 2 0 0 0 0 0 2 2 0 1
"vrouw" 3 0 2 0 1 1 0 0 2 2 0 0 1 0 0 0 0 1 0 1 0 0 1 0 0 2 2 0 1 1 0 0 0 0 0 0 1 1 0 0 0 1 0 0 0 0 0 0 0 0 0
"vrouw" 2 1 0 0 0 2 0 2 2 1 1 0 2 0 1 0 0 1 0 1 0 0 2 0 0 2 2 2 1 2 0 0 1 0 0 1 1 1 0 0 0 2 2 0 0 0 0 2 2 0 0
"vrouw" 2 2 2 0 1 1 0 2 2 2 1 1 2 2 0 0 1 0 1 2 2 2 2 0 1 2 2 1 2 2 2 2 2 1 2 2 2 2 2 2 1 2 1 0 0 0 1 2 2 0 2
"vrouw" 3 1 0 0 0 2 1 0 0 1 0 0 1 1 0 0 0 2 0 2 0 0 2 0 1 2 2 2 1 2 1 1 0 0 0 2 1 2 1 0 0 2 0 0 0 0 0 0 2 0 0
"vrouw" 3 2 1 0 0 2 2 2 2 2 0 2 0 1 0 2 0 2 1 2 2 2 2 0 1 2 2 2 2 2 0 0 2 0 0 0 1 1 2 1 0 2 0 0 0 0 0 0 1 0 0
"vrouw" 2 0 2 0 1 0 0 0 2 0 2 2 0 0 0 1 0 2 2 2 2 2 0 0 1 1 0 2 0 0 0 0 0 0 0 0 0 0 1 2 0 2 0 0 1 0 0 2 1 0 0
"man" 3 1 2 0 2 0 0 0 0 0 0 0 0 0 0 1 1 1 0 2 2 1 1 0 1 2 2 1 0 1 0 0 0 0 1 0 0 2 0 2 0 0 0 0 0 0 0 0 0 0 1
"vrouw" 3 0 0 0 0 0 0 0 0 0 0 0 1 0 0 0 0 0 0 1 0 0 0 0 0 0 2 0 0 0 0 1 0 0 1 0 0 2 0 0 0 0 0 0 0 0 0 0 0 0 0
"vrouw" 1 0 0 0 0 1 0 0 0 0 0 0 0 2 0 0 0 0 0 1 0 0 0 1 0 1 2 1 0 0 0 0 1 0 0 1 1 1 0 1 0 2 0 0 0 0 1 2 2 0 0
"vrouw" 3 0 0 0 0 0 1 0 1 2 0 0 2 2 0 0 0 2 0 2 2 2 2 0 0 2 1 0 2 2 1 2 2 1 2 2 1 2 2 2 0 2 0 0 1 0 1 0 1 0 0
"vrouw" 3 0 0 0 0 0 1 0 1 2 0 0 2 2 0 0 0 2 0 2 2 2 2 0 0 2 1 0 2 2 1 2 2 1 2 2 1 2 2 2 0 2 0 0 1 0 1 0 1 0 0
"vrouw" 3 1 0 0 2 2 0 1 1 1 0 0 1 1 0 1 0 2 0 2 2 1 2 0 0 2 1 0 1 2 0 1 2 0 1 2 2 2 1 0 0 2 0 0 1 0 0 1 1 0 0
"vrouw" 3 0 1 0 1 1 0 0 1 0 0 0 0 0 0 0 0 0 0 0 0 0 0 0 0 0 0 0 0 0 0 0 0 0 0 0 0 0 0 0 0 1 0 0 0 0 0 0 0 0 0
"man" 1 2 0 0 1 0 2 1 2 0 2 0 0 0 1 0 0 2 1 2 1 2 2 1 1 1 2 2 2 2 2 2 2 2 1 1 2 2 1 0 0 2 0 0 0 1 2 0 0 0 0
"man" 1 0 2 0 0 1 0 1 0 0 0 2 0 0 0 0 0 0 2 2 0 0 0 0 0 1 2 0 0 0 0 0 0 0 0 0 0 0 0 0 0 2 0 0 2 0 0 0 0 0 0
"man" 2 1 0 0 0 0 0 0 1 0 2 0 0 0 0 0 1 0 0 2 0 2 0 1 0 1 0 2 0 0 0 1 0 0 0 0 0 0 1 0 0 0 2 0 2 0 0 1 1 0 0
"vrouw" 2 1 1 0 1 1 0 0 1 0 0 0 0 1 0 0 0 0 1 2 1 1 1 0 0 1 0 1 1 0 0 1 0 0 0 0 0 1 1 1 0 2 0 0 1 0 0 1 0 0 0
"man" 3 1 1 0 2 2 1 0 2 0 0 1 0 0 1 0 2 2 1 2 2 1 1 1 0 2 0 0 1 1 1 0 0 1 0 0 0 0 1 1 0 2 0 0 0 0 1 2 2 0 0
"vrouw" 3 2 0 0 0 0 0 2 2 0 1 0 2 1 0 2 2 1 0 2 2 0 1 0 0 2 0 1 0 1 0 1 0 0 1 0 0 0 0 2 0 2 0 0 0 0 0 2 2 0 0
"vrouw" 3 2 2 0 1 1 1 2 1 1 0 0 0 0 0 0 0 1 0 2 1 2 2 2 2 2 0 1 0 0 0 1 2 0 1 0 1 1 0 2 0 0 2 0 2 0 0 0 0 2 0
"vrouw" 1 0 0 0 1 1 0 0 1 0 0 1 1 0 0 0 0 1 0 0 1 0 1 1 0 0 0 0 0 2 0 1 0 0 0 1 0 0 1 1 0 0 0 0 2 0 0 0 0 1 0
"vrouw" 1 2 2 0 2 0 0 0 0 1 0 2 0 0 0 1 1 0 0 1 0 0 1 0 0 2 2 0 0 1 0 1 0 0 0 0 0 1 2 2 0 0 0 0 0 0 0 0 0 0 0
"man" 1 0 1 0 0 0 0 0 0 1 0 0 0 0 2 0 0 0 0 0 1 0 1 0 0 0 0 0 0 0 0 0 0 0 0 0 0 0 0 0 0 0 0 0 0 0 0 0 0 0 0
"vrouw" 2 0 2 0 0 0 2 0 2 1 0 0 0 1 0 0 0 2 0 2 1 2 0 0 2 2 2 2 1 0 0 0 1 0 0 0 0 0 1 0 0 2 0 0 2 0 0 0 0 0 0
"man" 3 2 0 0 0 0 1 1 2 2 0 1 2 2 2 1 0 2 2 2 2 2 2 0 1 2 2 2 2 2 2 2 2 2 2 2 2 2 2 1 1 2 0 1 0 0 2 1 0 0 0
"vrouw" 2 0 0 0 0 0 0 1 0 2 0 0 2 1 0 0 0 2 0 2 2 0 2 0 0 1 1 0 2 1 2 2 2 2 1 1 2 0 1 2 0 1 0 0 1 0 2 0 0 0 0
"vrouw" 3 2 0 0 1 0 2 0 0 2 0 0 1 0 0 0 0 2 1 2 2 1 2 0 0 1 2 2 2 2 2 2 2 2 2 2 2 2 2 1 1 2 0 0 1 0 1 1 1 0 1
"man" 2 0 1 0 1 0 2 1 0 0 0 0 2 2 0 0 0 1 0 2 2 1 1 0 0 1 1 1 2 2 1 0 1 1 2 1 2 2 2 2 0 0 0 0 0 0 1 0 0 0 1
"vrouw" 2 1 1 0 1 1 1 1 1 0 0 0 1 1 0 0 0 2 0 2 2 1 1 1 0 1 2 1 1 1 1 1 1 1 1 1 1 1 2 1 0 1 0 0 0 0 1 0 0 0 0
"man" 3 0 1 0 1 2 1 0 1 0 0 0 0 0 0 0 0 1 0 2 0 0 1 0 0 2 1 0 1 1 1 1 0 1 1 0 0 1 0 0 0 1 0 0 0 0 0 0 1 0 0
"man" 3 1 1 0 1 2 0 0 2 1 0 1 2 2 1 0 0 2 0 2 2 1 2 1 0 2 2 0 2 2 0 2 2 0 2 2 2 2 1 2 0 1 0 0 2 0 0 0 0 0 0
"vrouw" 1 0 1 0 0 2 0 1 0 0 0 0 0 0 2 0 0 1 0 2 2 1 1 2 0 1 2 1 2 1 1 2 1 0 2 2 0 2 1 1 2 0 2 0 2 0 0 2 0 0 0
"man" 3 1 0 0 2 0 1 0 1 2 0 1 2 0 0 0 0 1 0 2 2 2 2 0 2 2 0 2 0 0 0 0 0 0 0 0 0 0 2 0 0 0 0 0 2 0 0 0 0 1 0
"vrouw" 1 0 0 0 0 2 0 0 0 0 1 0 0 0 2 0 0 0 0 1 2 0 0 0 0 0 0 1 0 0 2 1 2 2 1 1 1 1 0 2 0 0 1 0 1 0 1 2 1 1 0
"man" 2 1 0 0 1 0 2 0 1 2 2 1 2 0 0 2 2 2 0 2 2 1 2 2 1 2 2 0 2 2 1 2 2 1 1 2 2 1 2 2 0 0 0 0 2 0 1 0 0 0 2
"vrouw" 1 0 2 0 0 2 0 0 0 1 0 1 1 1 0 0 0 0 0 1 1 2 0 0 0 0 0 1 1 2 1 0 2 1 0 1 1 0 0 1 0 0 0 0 1 1 1 0 0 0 0
"vrouw" 3 0 0 0 0 0 0 0 0 0 0 0 0 0 0 0 0 0 0 2 2 0 0 0 0 0 1 0 0 0 0 0 0 0 0 0 0 0 2 2 0 1 0 0 0 0 0 0 0 0 0
"man" 3 0 0 0 2 2 0 0 1 0 0 0 0 0 1 1 0 2 0 2 2 2 2 0 0 2 1 1 1 2 1 1 1 1 1 1 1 1 1 2 0 0 0 0 0 0 0 0 0 0 0
"vrouw" 2 0 2 0 2 2 1 1 1 2 1 2 2 0 1 1 0 2 2 2 2 2 2 2 2 2 2 2 2 2 2 2 2 1 2 2 2 2 2 2 0 2 2 0 2 2 0 2 2 2 0
"vrouw" 3 2 0 0 2 2 0 0 2 0 0 0 2 2 0 0 0 2 0 2 2 2 2 0 2 2 2 2 2 1 2 2 2 1 1 1 2 2 2 2 1 2 2 0 0 2 1 2 2 2 0
"vrouw" 3 0 0 0 0 0 0 0 0 0 0 0 0 0 0 0 0 0 0 2 2 2 0 0 0 0 0 1 0 0 0 0 0 0 0 0 0 0 0 0 0 0 1 0 0 0 0 1 2 2 0
"vrouw" 3 0 0 0 1 1 0 0 2 0 0 0 0 0 0 0 0 2 0 2 1 0 0 0 0 2 1 0 0 0 0 1 0 0 1 0 2 0 1 1 0 2 0 0 0 0 0 0 0 0 1
"man" 3 0 0 0 0 0 0 0 2 1 0 0 1 1 1 1 0 2 0 2 2 2 1 0 0 2 1 2 1 0 0 0 0 0 0 0 0 0 0 1 0 2 0 0 0 0 0 1 1 0 0
"vrouw" 3 0 0 0 0 0 1 0 0 0 0 0 1 0 0 1 0 1 0 1 1 0 1 0 0 1 1 1 0 0 0 0 1 0 1 0 1 0 1 0 0 1 0 0 0 0 0 1 1 0 0
"man" 3 0 0 0 0 0 0 0 1 1 0 0 0 0 0 0 0 0 0 1 1 0 0 0 0 0 0 0 0 0 0 0 0 0 0 0 0 0 0 0 0 0 0 0 0 0 0 1 0 0 0
"vrouw" 3 0 1 0 0 0 0 0 2 1 0 0 1 1 0 0 0 2 0 2 2 0 2 0 0 2 2 0 0 1 0 1 1 0 1 1 1 1 2 2 0 2 0 0 0 0 0 1 0 0 0
"man" 3 0 0 0 0 0 0 0 0 0 2 0 0 0 0 0 0 1 0 2 2 0 1 1 0 2 1 0 1 1 0 1 1 0 1 0 1 1 1 2 0 2 0 0 0 0 0 1 1 0 2
"vrouw" 1 2 0 0 2 2 0 0 1 0 0 0 0 0 0 0 0 0 0 2 1 0 1 0 0 2 1 0 0 0 0 0 0 0 1 0 1 2 0 2 0 2 0 0 0 0 0 0 2 0 0
"man" 3 0 2 0 1 0 1 0 1 1 0 1 1 1 0 0 0 2 0 2 2 1 2 2 0 2 2 0 1 2 0 2 1 0 2 0 0 2 2 2 0 1 0 0 1 0 0 0 0 0 0
"vrouw" 3 2 1 0 0 0 0 2 2 2 2 2 1 2 2 1 0 2 1 2 2 2 2 1 1 2 2 2 1 2 1 0 2 0 1 1 2 1 2 2 0 2 0 0 1 0 0 0 0 0 0
"man" 3 0 0 0 0 0 0 0 0 1 0 0 1 0 0 0 0 2 0 2 0 0 2 0 0 2 1 0 1 0 0 0 0 0 0 0 0 1 1 0 0 2 0 0 1 0 0 1 0 0 0
"man" 3 0 2 0 2 1 0 0 0 0 0 0 0 0 0 0 0 0 0 1 1 0 0 0 0 2 1 0 1 0 0 1 1 0 0 0 0 1 1 1 0 2 0 0 0 0 0 0 2 0 0
"man" 3 0 1 0 0 2 0 0 0 2 0 2 0 0 0 1 0 2 0 2 2 2 2 0 0 2 2 2 2 2 1 2 2 0 1 0 2 2 2 2 2 2 0 0 0 2 0 2 2 0 0
"vrouw" 3 2 1 0 1 0 0 2 2 2 1 1 1 1 0 1 1 2 1 2 2 2 2 1 1 2 1 2 1 2 1 1 1 1 1 1 1 1 1 2 0 2 0 0 1 2 1 0 1 0 0
"vrouw" 2 1 2 0 2 2 0 0 2 0 1 0 0 0 0 0 1 1 2 1 1 2 0 0 0 2 2 2 0 0 0 0 0 0 0 0 0 0 1 0 1 1 0 1 0 1 0 1 1 0 0
"man" 3 0 2 0 2 2 1 0 1 0 1 0 0 0 0 0 0 2 2 2 2 2 2 0 0 2 2 1 2 2 1 1 2 0 2 2 2 2 2 2 0 2 0 0 2 0 0 2 2 0 0
"man" 3 2 1 0 1 1 2 1 2 2 2 2 2 2 0 2 2 2 0 2 2 1 2 0 1 2 2 2 2 2 1 2 1 0 2 2 1 2 2 1 2 2 0 0 2 2 0 2 2 0 0
"vrouw" 1 1 0 0 2 1 1 1 2 2 2 2 2 2 0 2 2 1 2 0 1 1 2 0 1 1 2 0 1 1 1 0 2 2 1 2 2 1 1 2 0 2 2 0 2 0 2 2 2 1 1
"vrouw" 1 2 0 0 0 0 1 0 2 0 2 2 1 0 0 0 0 2 2 2 2 1 2 2 1 2 2 2 2 2 2 2 2 2 2 2 2 2 2 2 1 2 2 0 2 0 2 2 2 0 0
"man" 3 1 2 0 0 0 2 0 1 0 0 0 0 0 0 0 0 2 0 2 2 0 2 0 0 2 2 0 2 2 1 2 1 0 2 2 1 2 2 2 0 2 0 0 0 0 0 2 2 0 0
"vrouw" 3 1 1 0 2 2 0 1 1 1 1 1 2 0 0 1 0 2 1 2 2 2 1 1 0 2 2 2 0 1 0 1 2 0 1 1 2 1 2 1 0 2 2 0 1 1 0 1 0 0 0
"vrouw" 2 0 0 0 0 0 0 0 0 1 0 0 0 1 0 0 0 2 0 1 1 2 2 0 0 2 2 1 2 2 2 2 1 1 2 2 1 2 1 0 1 2 0 2 2 2 0 2 0 0 0
"vrouw" 3 1 0 0 0 0 1 1 0 1 0 0 1 1 0 0 0 1 0 2 2 1 0 0 0 1 0 0 0 0 0 0 0 0 0 1 0 0 1 2 0 0 1 1 1 0 0 1 0 0 1
"vrouw" 3 0 2 0 2 2 0 0 2 0 0 0 2 2 0 0 0 2 0 2 2 0 1 0 0 2 1 1 2 2 0 1 1 0 0 0 0 1 1 2 0 2 0 0 1 0 0 1 0 0 0
"vrouw" 2 2 2 0 2 2 1 0 2 1 1 0 0 1 2 1 1 2 2 2 2 2 2 1 0 2 2 1 2 1 2 1 1 2 2 1 1 2 2 2 2 2 0 1 1 2 2 0 0 1 1
"vrouw" 3 0 0 0 0 0 0 0 0 0 1 0 0 0 0 0 0 0 0 1 1 0 0 0 0 1 1 0 0 0 0 0 0 0 0 1 1 1 1 0 0 0 0 0 0 0 0 2 1 0 0
"vrouw" 2 0 0 0 2 2 2 2 2 1 2 0 2 2 2 0 0 2 2 2 2 2 1 0 1 2 2 2 0 0 1 1 0 0 1 2 1 1 2 2 0 2 1 2 0 1 1 1 1 0 1
"vrouw" 1 2 0 0 0 2 0 0 1 1 0 0 2 2 0 0 0 1 0 0 1 0 1 0 0 0 1 1 0 0 0 0 0 0 0 0 0 0 0 2 0 2 0 0 0 0 0 0 0 0 2
"vrouw" 1 0 1 0 1 0 0 0 1 2 0 0 1 1 0 0 0 0 1 0 0 0 0 1 0 0 0 0 0 0 0 0 0 0 0 0 0 0 0 0 0 1 0 0 0 0 0 0 0 0 0
"man" 2 2 1 0 1 1 1 0 1 0 0 0 0 1 1 0 0 1 0 1 1 0 1 0 0 1 0 0 1 0 1 2 0 0 0 0 0 1 2 0 0 0 1 0 0 0 0 1 0 0 0
"man" 3 0 1 0 1 2 0 0 1 1 0 1 2 0 0 1 0 2 1 2 2 2 2 0 2 2 2 2 1 2 0 2 2 0 2 2 2 2 2 0 0 2 1 0 2 0 0 0 2 0 0
"vrouw" 3 2 2 0 2 2 2 2 1 1 1 1 1 1 2 1 0 1 0 2 1 2 0 1 1 2 2 2 0 1 0 0 2 1 1 1 1 0 1 0 1 2 1 2 0 1 1 2 2 1 0
"man" 2 2 2 0 1 2 0 0 1 1 0 0 2 0 2 0 0 0 0 0 0 0 1 0 0 0 2 0 2 0 0 0 0 0 2 2 1 2 2 1 0 1 0 0 1 0 0 0 2 0 0
"vrouw" 3 0 0 1 0 0 1 0 2 0 0 1 0 0 0 0 0 0 0 2 2 0 1 1 0 1 1 1 0 1 0 1 1 0 1 1 1 2 1 2 0 2 1 0 1 0 0 2 2 0 0
"vrouw" 2 1 0 0 0 0 0 1 1 1 0 0 1 1 0 1 1 0 0 2 1 0 1 1 0 1 1 1 1 1 0 0 1 0 0 0 0 1 0 1 1 2 1 0 2 1 0 0 0 0 0
"vrouw" 2 0 1 0 0 2 2 1 2 0 0 0 1 1 0 0 1 2 2 2 2 2 2 0 1 2 2 2 1 2 0 1 0 0 1 0 1 1 2 2 1 2 2 0 1 2 0 0 0 0 2
"vrouw" 3 2 2 0 2 2 1 2 2 1 1 2 2 2 1 0 0 2 2 2 2 2 2 2 2 2 2 2 1 2 0 1 2 0 1 0 0 1 2 2 1 2 2 2 2 2 0 2 2 2 0
"man" 3 2 2 0 0 0 1 1 2 1 0 0 1 0 1 0 0 2 0 2 2 2 2 0 0 2 1 2 2 2 1 1 1 0 2 1 2 2 1 2 0 2 0 0 0 0 0 0 0 0 0
"vrouw" 2 1 1 0 1 1 0 1 2 1 1 1 1 0 0 1 0 2 2 2 2 2 2 0 0 2 2 1 1 2 0 1 0 0 2 0 1 2 2 2 1 2 2 1 2 1 0 2 2 0 0
"vrouw" 1 2 1 0 1 1 2 2 1 1 1 0 2 1 0 1 0 1 1 2 2 2 1 2 0 2 2 1 1 1 0 1 0 1 0 1 1 1 1 2 1 2 1 2 1 1 1 2 2 1 0
"man" 2 0 1 0 0 1 2 0 0 2 1 1 2 2 0 2 2 0 0 2 1 0 0 0 0 2 1 0 1 0 0 0 1 0 0 0 1 0 1 1 0 1 0 0 0 0 0 2 2 1 1
"man" 3 2 2 0 1 1 2 0 2 2 1 1 2 1 1 1 1 2 2 2 2 2 2 2 2 2 2 1 2 2 2 2 2 2 2 2 2 2 2 2 1 2 2 1 1 2 2 2 2 2 2
"vrouw" 2 0 2 0 0 1 0 0 0 0 1 0 0 0 2 0 0 1 0 1 2 0 1 0 0 1 1 0 0 0 0 1 0 0 0 0 0 1 0 2 0 1 0 0 0 0 0 0 0 0 0
"vrouw" 3 0 1 0 1 0 0 1 1 0 0 0 0 0 0 0 0 1 0 2 0 0 1 0 0 1 0 0 1 0 1 0 0 0 0 0 0 0 0 0 0 1 0 0 0 0 0 0 0 0 0
"vrouw" 2 0 0 0 1 2 1 0 1 0 0 1 1 1 0 1 0 1 0 1 2 2 1 2 0 1 1 1 1 0 0 0 0 0 0 0 0 0 0 1 2 1 0 0 1 0 0 1 1 1 0
"man" 2 1 0 0 0 1 0 0 1 0 0 1 0 0 0 0 0 2 0 1 0 0 2 0 0 2 1 0 1 1 1 2 1 1 2 0 1 2 2 2 0 0 0 0 1 0 1 2 0 0 0
"man" 1 0 0 0 0 0 1 0 0 0 0 0 1 0 0 0 0 0 0 0 2 0 0 0 0 0 1 0 0 0 0 0 0 0 0 0 0 1 1 2 0 0 0 0 0 0 0 0 0 0 0
"man" 3 0 0 0 1 0 0 1 0 0 0 1 0 0 0 1 0 0 0 2 1 0 0 0 0 2 0 0 0 0 0 0 0 0 0 0 0 0 0 1 0 0 0 0 0 0 0 0 0 0 0
"vrouw" 3 1 1 0 0 1 0 0 0 0 0 0 2 2 0 1 0 2 0 2 2 2 0 0 1 2 2 0 0 1 0 0 0 0 0 0 0 0 1 1 0 1 0 0 0 0 0 1 1 0 0
"vrouw" 2 0 0 0 0 0 0 1 0 1 0 0 0 1 0 0 0 1 0 2 2 0 0 0 0 1 0 1 0 0 0 0 0 0 0 0 0 0 0 2 0 0 0 0 1 0 0 0 0 0 0
"man" 3 0 0 0 0 1 2 2 0 0 0 1 0 0 0 2 0 1 0 2 2 2 2 0 0 2 2 1 1 1 0 2 0 0 1 0 0 1 1 1 0 1 0 0 0 0 0 2 2 0 0
"vrouw" 3 1 2 0 2 0 0 1 2 1 1 0 0 0 0 0 0 1 0 2 2 1 1 0 0 1 1 1 1 1 1 2 0 0 1 0 1 2 2 1 0 2 1 0 0 0 0 0 1 1 0
"man" 3 0 1 0 0 2 0 0 0 1 0 0 0 0 1 0 0 1 0 1 1 0 1 0 0 0 2 0 0 0 0 0 0 0 0 0 0 1 0 1 0 2 0 0 0 0 0 0 0 0 0
"vrouw" 3 1 0 0 2 0 0 0 2 0 0 0 0 0 0 0 0 2 0 2 1 2 0 0 0 1 2 1 0 0 0 0 0 0 0 0 0 1 0 0 0 2 0 0 0 0 0 1 2 0 0
"man" 3 0 0 0 0 0 2 0 0 0 0 0 0 0 0 0 0 0 0 2 1 0 1 0 0 1 1 0 1 1 0 0 0 0 1 0 1 1 1 1 0 0 0 0 0 0 0 1 0 0 0
"man" 1 1 0 0 0 1 2 2 1 1 0 0 0 0 2 1 0 2 0 1 1 0 2 0 0 1 2 0 2 2 1 1 1 1 1 1 1 2 1 1 0 1 0 0 0 0 1 0 1 0 0
"man" 3 1 1 0 2 1 2 0 1 0 2 0 2 2 1 0 0 1 1 1 1 0 1 0 0 1 2 0 0 0 0 1 0 0 0 1 0 1 2 2 0 0 0 0 1 2 0 2 1 0 1
"vrouw" 1 1 2 0 1 0 2 0 2 2 1 0 1 1 0 0 0 2 0 2 1 1 2 0 0 1 1 1 1 0 1 0 1 1 1 0 0 1 0 2 0 2 2 0 0 0 1 2 2 0 0
"vrouw" 1 2 1 0 1 1 0 0 1 1 2 2 1 1 0 1 0 2 2 2 2 2 2 0 2 2 1 2 1 1 0 0 0 0 0 1 0 1 1 2 1 2 0 1 1 1 0 1 1 0 2
"vrouw" 3 0 0 0 0 0 0 0 0 1 0 0 0 0 0 0 0 1 0 2 0 1 1 0 0 1 2 1 2 2 1 1 1 1 2 1 1 2 2 0 1 2 0 0 1 0 1 1 0 0 1
"vrouw" 2 1 0 0 2 1 2 2 2 2 0 0 2 2 1 0 0 2 1 2 0 0 2 0 0 2 0 0 2 1 0 1 2 0 1 2 0 1 0 1 0 2 0 0 0 0 0 2 2 2 0
"vrouw" 3 0 0 0 0 0 0 0 1 0 0 0 1 0 0 0 0 2 2 2 2 2 2 0 1 2 2 1 1 1 1 0 1 1 0 0 1 1 1 2 0 1 1 0 0 0 0 0 0 0 0
"man" 3 2 0 0 0 0 0 1 1 0 1 0 1 0 0 2 2 2 2 2 2 1 0 1 2 2 0 0 0 0 0 0 0 0 0 0 0 0 1 2 0 2 0 0 0 0 0 1 0 0 0
"man" 3 1 1 0 0 1 2 2 1 2 0 2 2 2 2 1 1 2 2 2 2 2 2 2 2 2 1 2 1 2 0 2 2 0 2 0 1 2 2 0 1 2 2 2 2 2 0 0 0 0 0
"man" 2 1 1 0 0 2 0 1 2 0 0 2 2 0 2 1 0 2 2 2 2 2 2 1 2 2 0 2 0 2 0 1 2 0 0 1 2 0 2 2 0 1 0 0 0 0 1 2 2 0 0
"vrouw" 3 0 1 0 0 0 1 0 0 0 0 0 0 0 0 0 0 1 0 2 2 1 2 0 0 2 2 1 0 2 0 0 0 0 1 1 2 2 0 0 0 1 0 0 0 0 0 2 2 0 0
"man" 3 0 0 0 1 1 0 1 1 1 0 0 1 0 0 1 0 1 0 2 0 2 1 0 1 1 0 1 0 1 0 1 0 0 1 1 0 1 1 0 0 2 0 0 0 0 0 0 0 0 0
"vrouw" 3 1 2 0 1 1 1 0 1 1 1 2 1 1 1 0 1 2 2 2 1 2 2 0 2 2 2 2 2 2 2 2 2 0 2 2 2 2 2 0 1 2 2 0 2 0 1 2 2 2 0
"man" 2 0 0 0 0 0 0 1 1 0 0 1 0 0 1 2 0 0 0 2 0 2 1 0 0 1 2 0 0 0 0 0 0 0 0 1 1 1 1 0 0 0 0 0 0 0 0 2 2 0 0
"man" 3 0 0 0 0 0 0 2 1 0 0 0 0 0 0 0 0 0 1 2 2 1 2 0 1 1 2 2 1 0 0 1 1 0 1 1 1 1 1 1 0 1 0 0 0 0 0 1 1 0 0
"man" 2 1 0 0 0 0 2 0 1 0 0 1 0 0 1 1 1 2 0 2 1 2 1 0 0 2 1 1 0 0 0 0 1 0 1 1 1 2 1 1 1 2 0 0 0 0 0 1 2 1 0
"vrouw" 3 2 2 0 2 2 1 2 2 2 1 1 1 1 2 0 0 2 2 2 2 2 1 1 2 2 2 2 2 2 1 2 2 0 0 2 2 1 1 1 2 2 2 1 0 2 0 2 2 2 1
"man" 3 1 0 0 0 1 0 2 1 0 0 1 0 0 2 2 2 2 2 2 1 1 0 0 0 2 1 1 0 1 0 0 0 0 0 1 0 1 2 2 0 2 0 0 0 0 0 2 0 0 0
"vrouw" 2 2 2 0 2 2 0 1 2 2 1 0 2 2 0 0 0 2 2 2 2 2 2 0 2 2 2 2 2 2 2 2 2 1 2 2 2 2 2 2 1 2 1 0 2 1 2 1 1 0 0
"man" 3 0 0 0 0 0 0 0 1 0 0 0 2 0 0 0 0 0 2 2 2 2 2 0 0 2 2 2 2 2 0 1 0 0 1 2 2 2 1 2 1 2 0 0 0 2 0 2 2 0 1
"man" 2 0 1 0 0 0 0 1 0 0 0 0 0 0 0 0 0 2 0 1 0 0 0 0 0 1 0 0 0 0 0 0 0 0 0 0 0 0 0 0 0 0 0 0 0 0 0 1 1 0 0
"vrouw" 3 0 1 0 1 1 0 0 0 0 0 0 0 0 0 0 0 1 1 1 2 0 0 0 0 1 1 0 0 0 0 0 0 0 0 0 0 0 1 2 0 2 0 0 0 0 0 0 1 0 0
"vrouw" 3 1 0 0 0 1 1 0 1 1 1 2 0 0 0 2 2 2 0 2 2 1 2 0 0 2 1 0 0 0 0 2 1 0 1 0 1 1 0 2 0 2 0 0 0 0 0 1 1 0 0
"vrouw" 2 2 1 0 0 1 2 0 0 2 2 0 1 1 0 0 0 2 0 2 2 1 2 0 2 2 2 1 2 2 1 2 2 0 2 1 2 2 2 2 0 2 0 0 1 0 0 2 2 0 0
"man" 3 1 2 0 1 0 0 1 1 2 0 2 1 0 0 1 0 0 1 1 0 2 0 2 0 2 1 1 1 1 0 0 0 0 0 0 0 0 0 0 0 0 0 0 2 0 0 1 0 0 0
"vrouw" 3 0 1 0 2 1 0 1 1 0 0 0 0 2 0 0 0 0 2 2 2 0 1 0 0 1 1 2 1 0 0 0 0 0 1 0 0 1 0 2 0 1 0 0 0 0 0 2 1 0 0
"vrouw" 3 1 2 0 2 2 2 0 2 0 1 0 0 0 1 1 0 1 0 2 1 0 2 0 0 2 2 0 0 1 0 1 1 0 1 0 0 1 1 2 0 2 0 0 0 0 0 0 0 0 0
"man" 2 1 1 0 1 1 2 0 1 1 1 0 0 1 0 0 0 2 1 2 2 0 2 0 0 2 2 0 0 2 0 0 1 0 0 0 1 1 1 1 0 0 0 0 0 0 0 0 0 0 1
"vrouw" 3 0 1 0 0 0 0 0 0 2 0 0 0 2 0 0 0 0 0 2 0 0 0 0 0 2 2 0 0 0 0 0 0 0 0 0 0 0 0 0 0 2 0 0 2 0 0 0 0 0 0
"vrouw" 3 2 1 0 1 1 0 0 0 2 0 1 2 1 0 0 0 2 1 2 2 2 2 0 1 2 1 2 2 2 0 2 2 1 2 1 1 2 1 2 0 2 0 0 0 0 0 0 0 0 0
"man" 3 1 1 0 2 1 1 0 1 2 0 0 1 2 2 1 0 2 0 2 2 2 1 0 0 1 0 0 0 1 0 1 1 0 1 0 1 1 0 1 0 1 0 0 0 0 0 2 2 0 0
"vrouw" 3 0 1 0 2 2 1 0 2 1 0 1 1 0 0 0 0 1 0 2 1 1 0 0 0 1 1 0 1 1 0 2 0 0 0 0 1 2 1 0 0 0 0 0 0 0 0 0 0 0 0
"vrouw" 1 0 0 0 0 1 0 0 1 0 0 0 0 0 0 0 0 0 1 1 1 0 0 0 0 0 0 0 0 0 0 0 0 0 0 0 0 0 0 2 0 0 0 0 0 0 0 1 1 0 0
"vrouw" 2 0 2 0 1 1 0 0 0 0 0 0 0 0 0 2 2 1 0 2 0 1 0 1 1 1 0 1 0 0 0 1 2 0 1 2 1 1 2 0 0 2 0 0 0 0 1 2 2 0 0
"vrouw" 3 2 1 0 2 1 2 0 2 1 1 0 1 1 0 0 0 1 0 2 2 1 2 0 0 2 1 1 1 0 0 0 2 0 0 0 0 0 1 2 0 1 0 0 1 0 0 0 1 0 0
"man" 2 0 0 0 0 0 0 0 1 1 0 0 1 0 0 0 0 1 0 2 1 2 1 0 0 1 2 1 0 1 0 0 0 0 0 0 1 0 0 0 0 1 0 0 0 0 0 2 2 0 0
"vrouw" 3 2 2 0 2 1 1 1 2 0 2 1 1 0 2 1 0 2 0 2 0 2 2 2 2 2 2 2 0 2 0 0 1 0 1 1 1 1 1 1 1 2 2 0 0 0 0 0 0 0 2
"vrouw" 1 1 0 0 0 0 0 0 1 2 0 1 2 2 0 0 1 2 1 2 0 2 2 0 1 2 1 0 0 0 0 0 0 0 0 1 0 1 2 0 0 2 0 1 0 0 0 1 1 0 0
"man" 2 1 0 0 0 0 0 0 2 0 0 0 2 0 0 0 0 2 0 1 2 0 2 0 0 0 0 0 2 2 2 2 2 0 1 2 1 1 2 2 0 2 0 0 0 0 0 1 1 0 0
"vrouw" 3 1 1 0 1 0 2 0 0 0 0 0 0 2 0 0 0 0 2 2 2 0 0 0 0 2 2 0 0 0 0 0 1 0 0 0 2 0 1 1 0 1 0 0 0 0 0 0 0 0 0
"man" 2 1 0 0 1 1 2 0 0 2 0 1 2 2 0 0 0 1 0 2 2 2 2 0 1 2 2 2 1 1 1 1 0 0 0 0 0 1 0 2 2 0 2 2 2 0 0 0 0 2 0
"vrouw" 2 0 0 0 1 1 0 0 1 1 0 0 1 1 0 0 0 0 0 1 1 0 0 0 0 0 1 0 1 1 0 0 1 0 0 0 0 2 0 2 0 1 0 0 0 0 0 1 0 0 0
"vrouw" 3 1 2 0 2 2 0 0 2 2 1 1 2 0 0 1 0 2 2 2 2 2 2 0 1 2 2 2 2 2 1 2 2 0 2 2 2 2 2 2 0 1 0 0 1 0 0 2 2 0 0
"vrouw" 1 0 0 0 1 1 0 1 2 0 1 0 2 2 0 1 0 0 1 2 2 0 0 0 0 0 2 0 1 0 0 0 0 0 0 0 1 0 0 2 0 2 1 0 2 0 0 0 0 0 0
"vrouw" 1 2 2 0 2 2 1 0 2 1 2 2 2 2 0 1 0 1 1 2 2 2 2 2 2 2 2 2 2 2 1 2 1 1 1 2 2 2 2 2 0 2 1 0 1 1 0 2 2 2 0
"vrouw" 1 1 0 0 0 1 0 0 1 2 0 1 0 1 0 0 0 0 1 2 1 1 0 0 1 1 1 1 1 1 0 1 0 0 1 0 0 1 0 1 0 0 2 0 1 0 0 1 0 0 0
"man" 3 0 0 0 1 1 0 0 1 0 0 1 0 0 0 0 1 2 0 2 2 0 2 0 0 2 2 0 2 2 1 1 1 0 2 1 1 2 2 2 0 2 0 0 0 0 0 0 2 0 0
"vrouw" 3 2 2 0 2 2 2 0 2 2 1 2 2 2 2 2 2 2 1 2 2 2 2 1 2 2 2 1 1 0 0 0 0 0 0 0 1 1 0 2 0 2 2 0 0 0 0 0 0 0 0
"vrouw" 3 0 2 0 2 2 0 0 1 2 0 0 2 2 0 0 0 2 2 2 2 2 2 0 0 2 2 0 1 2 0 0 1 0 0 1 1 2 2 2 0 2 0 0 0 0 0 2 2 0 2
"vrouw" 3 1 2 0 2 2 1 1 2 2 2 1 2 2 2 0 1 2 0 2 2 2 2 1 0 1 1 0 2 2 2 2 2 2 2 2 2 2 2 0 0 0 0 0 0 0 2 2 2 1 1
"vrouw" 3 0 0 0 0 1 0 1 1 1 2 1 0 1 0 1 2 2 2 2 1 2 0 2 2 1 2 2 1 0 2 1 1 1 0 2 2 2 1 0 0 2 1 0 1 0 1 1 1 0 0
"vrouw" 3 1 1 0 0 2 0 1 1 0 2 1 2 0 0 1 0 2 2 2 2 2 2 1 2 2 1 2 1 1 0 2 1 0 2 0 1 2 1 2 0 2 2 0 2 2 0 2 2 1 0
"vrouw" 3 0 0 0 1 0 0 1 0 0 1 0 0 0 0 0 2 0 0 2 0 2 0 0 2 0 1 2 0 0 0 0 0 0 0 0 0 0 0 0 0 0 0 0 0 0 0 1 2 0 0
"vrouw" 2 0 2 0 2 2 2 0 2 2 1 0 1 2 0 0 1 2 2 2 2 2 2 1 0 2 2 1 2 0 1 1 0 0 1 1 1 2 2 2 1 2 0 0 2 0 1 2 2 0 2
"vrouw" 2 0 1 0 1 2 0 0 1 0 0 0 0 0 0 0 0 1 0 1 1 0 1 0 0 1 1 0 1 1 0 1 1 0 0 0 0 1 0 1 0 2 0 0 0 0 0 2 1 0 0
"vrouw" 3 0 0 0 0 0 0 1 0 0 0 0 0 0 0 0 0 1 1 1 1 1 1 0 0 1 1 1 1 0 0 0 0 0 0 0 1 0 0 1 0 1 1 0 0 0 0 1 1 1 0
"vrouw" 3 0 1 0 1 1 1 1 0 2 1 1 2 2 1 1 1 2 2 2 2 2 1 2 2 2 2 2 2 1 2 2 2 2 2 2 2 1 2 1 2 2 0 0 2 1 2 2 2 2 2
"man" 2 1 2 0 1 0 0 2 1 2 0 2 2 0 0 2 0 2 0 2 2 2 1 0 1 2 2 2 2 2 2 2 2 2 2 1 2 2 2 2 0 2 0 0 1 0 2 2 2 0 0
"vrouw" 3 0 0 0 0 0 1 1 0 0 1 1 0 0 0 0 0 1 1 2 2 1 1 0 1 1 0 1 2 0 1 0 0 0 1 0 0 1 0 2 0 0 0 2 0 0 0 2 1 0 0
"man" 1 1 0 0 2 2 0 0 2 0 2 0 1 0 0 0 0 2 1 2 0 1 0 0 2 2 1 1 2 2 0 1 2 0 0 1 2 1 0 2 0 2 0 0 0 0 0 1 0 0 0
"man" 3 1 1 0 1 1 0 1 0 0 0 0 0 0 0 1 0 2 0 2 2 0 2 0 0 2 2 0 2 2 0 2 0 0 2 0 1 2 2 0 0 2 0 0 0 0 0 0 0 0 0
"man" 1 0 0 0 0 0 0 0 0 0 0 0 0 0 0 0 0 1 0 2 1 0 1 0 0 2 2 0 1 0 0 0 0 0 0 0 0 1 0 1 0 1 0 0 0 0 0 0 2 0 0
"man" 3 0 0 0 0 0 0 1 0 2 0 0 2 0 0 2 0 2 0 2 2 2 2 1 0 2 1 0 1 1 0 2 2 1 2 1 2 2 1 1 0 2 0 0 2 0 0 2 0 2 0
"vrouw" 3 0 2 0 0 1 2 0 0 0 0 0 0 0 0 0 0 1 1 2 0 1 1 2 0 2 1 0 0 0 0 0 0 0 0 0 1 0 1 1 0 2 2 0 2 0 0 1 1 0 2
"vrouw" 3 1 1 0 1 2 0 1 2 1 1 1 0 1 0 1 1 2 0 2 2 1 2 0 0 2 2 1 2 2 2 2 2 1 2 2 2 2 2 0 0 2 0 0 0 0 1 0 2 0 0
"vrouw" 3 2 2 0 2 2 2 0 2 2 2 2 2 1 2 2 1 2 2 2 2 2 2 0 1 2 2 2 0 1 0 0 2 0 0 0 2 1 2 2 1 2 0 0 0 2 0 2 2 0 2
"vrouw" 3 0 0 0 0 0 0 0 1 1 0 0 1 0 0 1 0 2 0 2 2 0 1 0 0 1 1 0 1 0 0 1 0 0 0 1 0 1 2 2 0 1 0 0 0 0 0 0 0 0 0
"vrouw" 1 2 0 0 1 2 0 0 2 0 0 0 2 2 0 0 0 2 1 2 2 2 1 0 0 1 2 1 0 1 0 0 1 0 0 0 1 1 1 2 0 1 2 0 2 0 0 0 0 0 0
"vrouw" 1 0 0 0 0 0 1 0 2 0 0 0 0 0 1 0 0 0 2 1 0 2 0 0 2 2 1 2 0 0 0 1 0 1 0 0 0 0 0 1 0 1 0 0 1 0 1 1 0 0 0
"man" 1 0 0 0 0 0 0 0 0 0 0 0 1 1 0 0 1 2 1 2 1 1 1 2 0 1 1 1 2 0 1 1 0 0 1 1 0 2 2 2 0 2 0 0 2 0 0 0 1 1 1
"vrouw" 2 1 1 0 2 1 1 2 1 2 1 1 2 2 1 0 0 1 2 2 2 2 2 1 2 2 2 2 0 1 0 1 0 0 0 2 1 2 1 2 2 2 2 0 1 2 0 2 1 0 0
"vrouw" 2 1 0 0 0 0 0 2 1 2 0 1 2 2 0 0 0 2 1 2 2 0 2 0 1 2 2 2 1 1 1 0 1 1 2 2 2 2 1 2 2 2 0 0 0 0 1 2 1 2 0
"vrouw" 2 1 0 0 1 1 2 0 2 0 1 0 1 0 0 0 0 2 1 2 2 2 2 0 0 2 2 2 2 2 1 2 2 0 2 0 1 2 2 1 1 1 0 0 0 0 0 2 2 0 1
"vrouw" 2 1 1 0 2 2 2 0 0 1 1 0 1 1 0 2 1 2 1 2 2 2 2 0 2 2 2 2 2 2 2 2 2 2 2 2 2 2 2 2 0 2 2 0 0 0 2 0 0 0 2
"man" 3 2 0 0 0 0 2 2 1 2 0 2 2 0 1 1 0 2 2 2 2 2 2 1 2 2 2 2 2 2 2 2 2 2 2 2 2 2 1 0 1 1 0 0 1 2 2 2 2 0 1
"man" 2 0 1 0 0 1 0 0 0 0 0 0 0 0 0 0 0 0 0 2 1 0 0 0 0 1 2 1 2 2 2 2 1 1 1 2 2 2 2 0 0 2 2 0 0 0 1 2 2 0 0
"vrouw" 3 0 1 0 1 2 0 1 1 1 1 1 1 1 0 0 0 2 0 2 2 2 1 1 1 2 2 1 2 2 2 2 2 1 2 1 2 2 2 1 1 2 0 0 1 0 0 0 0 1 0
"vrouw" 2 0 0 0 0 1 2 0 2 0 1 0 0 1 1 0 0 1 0 2 2 1 1 0 0 1 1 0 1 1 0 1 0 0 2 1 1 2 1 2 0 2 0 0 0 0 0 0 1 0 0
"vrouw" 2 1 1 0 0 2 1 0 2 2 0 2 1 1 0 2 1 2 0 2 2 1 1 0 0 2 2 1 2 0 2 0 1 1 0 1 1 0 1 1 0 1 1 0 0 0 0 1 1 0 0
"man" 1 0 1 0 0 0 0 0 1 0 0 0 1 1 0 0 0 0 0 1 0 0 1 0 0 0 0 0 0 0 0 0 0 0 0 0 1 1 1 2 0 0 0 0 1 0 0 1 0 0 1
"vrouw" 3 2 0 0 1 1 1 1 0 0 0 0 2 0 0 0 0 2 0 2 2 2 2 0 0 1 1 1 0 1 0 2 1 0 1 0 0 1 2 0 0 0 0 0 2 0 0 1 0 0 0
"vrouw" 3 1 1 0 0 1 1 2 0 0 0 1 2 0 0 0 0 2 1 2 2 2 2 1 2 2 2 2 2 2 2 2 2 1 2 2 2 2 2 2 0 2 0 0 0 0 1 2 2 0 0
"man" 3 0 2 0 1 0 0 0 1 0 0 0 0 0 2 0 0 1 0 1 2 0 1 0 0 1 1 0 0 0 0 0 0 0 1 1 0 0 0 2 0 0 0 0 0 0 0 0 0 0 0
"vrouw" 1 0 1 0 0 0 0 0 1 1 0 0 2 1 0 0 0 0 0 1 1 0 1 0 0 1 0 0 0 1 0 0 0 0 0 0 0 0 0 1 1 1 2 1 1 0 0 1 0 1 0
"man" 3 1 1 0 0 1 2 0 1 2 0 0 1 0 0 0 0 1 0 1 2 0 2 0 0 2 2 0 0 2 0 0 0 0 0 0 0 2 1 0 0 0 0 0 0 0 0 1 0 0 0
"vrouw" 3 1 1 0 1 0 2 1 0 0 0 0 0 0 2 0 0 1 0 2 1 1 0 0 0 2 0 0 0 0 0 0 0 0 1 0 0 0 0 0 0 1 0 0 2 0 0 0 0 0 1
"vrouw" 3 2 2 0 2 0 2 2 2 1 2 2 2 1 2 2 1 2 2 2 2 2 2 2 2 2 2 2 2 2 2 2 2 1 2 2 2 2 2 2 2 2 2 2 2 2 1 2 2 2 2
"vrouw" 1 0 0 0 0 0 2 0 1 0 0 1 0 0 0 0 0 2 1 2 1 2 0 0 0 2 2 1 1 1 1 0 1 0 1 0 0 0 0 1 0 1 0 0 1 2 0 2 2 2 2
"vrouw" 3 0 1 0 0 0 0 0 0 0 2 0 0 0 0 0 0 0 0 1 0 0 0 0 0 0 1 0 0 0 0 0 1 0 0 1 1 0 0 0 0 1 0 0 0 0 0 0 0 0 0
"man" 3 0 0 0 0 0 0 0 0 0 0 0 1 0 1 0 0 0 0 0 1 0 0 0 0 0 2 0 2 2 0 0 0 0 0 0 0 0 0 0 0 0 0 0 0 0 0 2 0 0 0
"man" 3 2 1 0 1 1 0 0 1 0 0 0 1 1 0 2 2 2 0 2 2 2 2 0 2 2 2 2 2 1 1 1 2 0 1 0 2 2 2 1 1 2 2 0 0 1 0 2 2 0 0
"vrouw" 3 0 0 0 0 0 0 0 0 2 0 0 2 2 2 0 0 2 0 2 2 2 2 1 2 2 2 2 2 1 2 2 2 2 2 2 2 2 1 2 1 2 0 0 0 0 2 2 0 0 0
"man" 3 0 0 0 0 0 1 0 1 0 0 1 0 0 0 0 0 1 1 2 2 1 1 0 0 2 2 0 1 1 0 0 0 0 1 2 1 1 0 2 0 1 0 0 0 0 0 0 0 0 0
"man" 3 2 2 0 2 1 2 2 2 1 2 2 2 1 2 2 2 2 2 2 2 2 2 2 2 2 2 2 2 2 1 1 1 0 2 1 1 2 2 2 2 0 2 1 2 0 0 2 1 1 1
"vrouw" 3 0 2 0 2 2 1 1 1 0 1 0 1 0 0 1 0 2 2 2 1 2 1 0 1 2 1 2 0 1 0 0 0 0 1 0 0 0 1 2 2 2 2 0 2 0 0 1 1 0 0
"vrouw" 1 2 1 0 0 1 2 1 2 2 1 2 2 2 1 1 1 2 0 2 2 2 2 2 2 2 2 2 2 2 2 1 2 2 2 2 2 2 1 2 2 2 2 2 2 2 1 0 1 2 0
"man" 3 0 0 0 0 0 1 0 0 0 0 0 1 0 0 0 0 1 0 2 1 0 1 0 0 2 1 0 1 1 0 1 1 0 0 1 1 1 0 1 0 0 0 0 0 0 0 1 0 0 0
"vrouw" 3 0 2 0 2 2 0 0 1 0 0 0 0 0 2 0 0 2 1 2 2 0 2 0 0 2 2 0 2 2 2 1 2 2 2 2 2 2 1 1 0 2 0 0 0 0 2 2 2 0 0
"vrouw" 2 1 1 0 0 2 1 1 1 0 0 1 0 0 1 1 0 1 1 1 1 1 0 0 1 1 0 0 0 0 0 0 0 0 0 0 0 0 0 1 0 0 1 0 0 0 0 1 1 0 0
"man" 3 1 0 0 0 0 1 1 1 0 0 0 1 0 0 0 0 2 1 2 2 2 2 1 1 2 2 1 0 1 1 1 2 1 1 1 2 1 1 2 0 2 1 1 1 1 1 2 2 0 0
"vrouw" 1 1 0 0 0 0 0 0 1 2 2 0 1 0 0 0 0 2 1 2 2 2 2 0 1 1 1 1 2 1 0 1 1 0 1 1 1 2 1 2 0 1 0 0 0 0 0 1 0 0 1
"man" 1 0 0 1 0 0 0 0 1 0 2 0 0 0 0 1 1 0 0 0 1 0 0 0 0 0 1 0 0 0 0 0 0 0 0 0 0 0 0 2 0 0 2 0 0 0 0 0 0 0 0
"vrouw" 3 0 0 0 0 0 0 0 0 0 0 0 0 0 0 0 0 0 0 1 0 0 0 0 0 0 0 0 0 0 0 0 0 0 0 0 0 0 0 0 0 0 0 0 0 0 0 1 1 0 0
"man" 1 0 1 0 1 1 2 0 0 0 1 2 0 0 1 0 0 0 0 0 2 0 1 0 0 1 1 0 0 0 0 0 0 0 1 1 1 1 1 2 0 2 1 0 2 0 0 0 0 0 1
"vrouw" 3 1 0 0 1 1 1 2 0 2 1 1 1 0 1 0 0 2 1 2 2 2 2 0 0 2 2 1 2 2 2 2 2 2 2 2 2 2 2 2 1 2 0 0 2 1 2 2 2 2 0
"man" 3 0 1 0 2 2 2 1 0 2 0 1 1 0 0 1 0 2 0 2 1 2 2 0 0 2 2 2 2 2 0 2 2 0 2 2 2 2 2 1 0 1 0 0 2 0 0 0 0 0 0
"vrouw" 1 0 0 0 0 2 0 1 0 1 0 0 1 1 0 0 0 0 1 2 2 2 0 0 0 2 2 1 1 1 2 1 2 2 1 1 1 1 1 2 0 2 0 0 0 0 2 0 1 0 0
"man" 3 1 1 0 2 0 2 0 1 1 0 2 2 1 0 0 0 1 0 2 2 0 2 0 0 1 2 0 0 1 0 1 1 0 0 1 1 1 0 0 0 1 0 0 0 0 0 1 0 0 0
"vrouw" 2 1 2 0 2 2 1 0 1 1 0 1 1 2 0 1 1 1 0 2 1 1 1 0 0 2 1 1 1 1 0 0 1 0 1 0 1 1 1 1 2 2 0 0 0 0 0 1 1 0 1
"man" 1 0 0 0 0 0 1 0 2 0 0 0 0 0 1 0 0 0 0 0 0 0 0 0 0 1 2 0 0 0 0 0 0 0 0 0 0 1 0 0 0 0 0 0 0 0 0 0 0 0 0
"man" 2 2 0 0 1 1 1 0 1 0 1 2 1 0 0 0 1 0 0 0 0 0 1 0 0 2 1 0 0 0 0 0 0 0 0 0 0 0 0 1 0 0 0 0 0 0 0 0 0 0 0
"vrouw" 3 2 1 0 2 2 2 0 2 2 2 2 2 2 0 2 0 2 2 2 2 2 2 0 1 2 2 2 2 2 2 2 2 2 2 2 2 2 2 1 1 1 2 0 1 0 1 2 0 2 0
"man" 3 1 2 0 0 0 1 1 0 1 0 0 1 1 0 0 0 2 1 2 2 2 2 0 1 2 2 2 1 1 0 1 1 0 1 1 1 1 2 1 0 1 0 0 0 0 0 0 0 1 0
"vrouw" 2 2 2 0 2 2 1 1 2 0 1 1 1 0 0 0 0 2 1 2 2 1 2 0 1 1 1 1 1 1 0 0 1 0 0 0 0 1 2 2 0 2 0 0 0 0 0 0 0 0 0
"man" 2 0 0 0 0 0 0 0 1 0 0 0 0 0 0 0 0 0 0 1 0 0 0 0 0 0 1 0 1 1 0 0 0 0 0 0 0 0 0 2 0 0 0 0 0 0 0 1 0 0 0
"vrouw" 3 0 1 0 1 0 1 0 1 1 0 0 2 0 0 0 0 2 0 2 2 1 2 0 0 1 1 0 0 1 0 0 1 0 0 1 1 2 1 0 0 1 1 0 0 0 0 0 1 0 0
"man" 3 1 2 0 1 2 0 0 2 0 0 1 0 0 0 1 0 1 1 1 0 1 2 0 0 2 2 0 1 2 0 2 2 0 2 0 1 2 2 0 0 2 0 0 1 0 0 0 0 0 0
"vrouw" 3 2 1 0 1 0 0 0 1 2 0 0 1 1 0 2 0 2 1 2 2 2 2 0 0 2 2 0 1 1 1 1 1 1 2 2 2 2 1 0 0 2 0 0 1 0 1 0 2 0 1
"vrouw" 3 0 0 0 1 1 0 1 0 0 0 0 0 0 0 0 0 0 1 2 1 2 0 0 0 0 2 2 0 0 0 1 1 0 0 0 0 1 1 2 0 2 2 0 0 0 0 2 2 0 2
"vrouw" 1 1 2 0 2 2 1 1 1 2 0 1 0 1 0 2 1 0 0 1 0 2 0 0 0 2 2 2 0 0 0 0 0 0 1 0 0 1 0 1 1 2 0 0 0 0 0 1 1 0 0
"man" 3 2 2 0 2 1 2 2 2 1 1 0 0 0 2 0 0 0 0 2 2 1 1 0 0 1 2 0 0 1 0 0 0 0 1 0 0 0 1 2 0 0 0 0 0 0 0 0 0 0 0
"vrouw" 3 1 2 0 2 2 0 0 0 1 0 0 0 2 0 0 0 2 0 2 0 0 2 1 0 2 2 0 0 2 0 1 0 0 0 0 0 0 2 0 0 0 1 0 1 0 0 1 0 0 0
"man" 3 1 2 0 2 1 1 1 2 0 1 0 0 0 0 0 0 1 0 2 2 2 1 0 2 2 2 2 1 2 0 1 2 0 0 2 2 1 2 2 0 2 0 0 0 1 0 2 2 1 0
"man" 3 1 0 0 1 0 0 0 0 2 0 0 2 2 0 0 0 0 1 1 1 0 0 0 0 1 1 1 0 0 0 0 0 0 0 1 0 0 1 1 0 1 0 0 0 0 0 2 1 0 1
"man" 3 1 0 0 0 0 1 1 0 1 0 0 1 0 0 0 0 2 0 2 1 2 2 0 2 2 1 2 1 1 1 0 2 1 2 2 2 1 2 1 1 1 1 0 2 0 0 1 2 1 0
"man" 1 0 0 0 0 0 1 0 0 0 0 0 1 0 0 0 1 1 0 2 2 0 0 0 0 1 1 0 2 0 0 1 0 0 0 0 0 0 1 2 0 0 0 0 1 0 0 0 0 0 0
"vrouw" 3 2 0 0 0 1 0 0 2 1 1 0 1 0 0 0 0 2 0 2 2 0 2 0 0 2 2 1 2 2 2 1 2 0 2 1 1 2 2 1 0 2 0 0 0 0 0 2 2 0 1
"vrouw" 3 2 2 0 2 1 2 1 2 1 1 1 1 0 0 2 1 1 0 2 2 2 0 1 0 2 2 2 0 0 0 1 2 0 0 1 2 1 0 2 1 0 0 0 0 0 0 0 2 0 0
"man" 3 1 0 0 0 0 2 0 0 2 0 2 2 1 0 0 0 1 1 2 0 2 1 0 0 2 2 1 2 1 1 0 1 0 0 0 1 0 1 0 0 2 0 0 0 0 0 1 2 0 0
"man" 3 1 2 0 0 1 1 0 0 2 1 0 1 0 0 0 0 1 0 2 1 0 0 0 0 1 1 0 0 0 0 0 0 0 1 0 0 0 0 0 0 0 0 0 1 0 0 0 0 0 0
"vrouw" 3 1 0 0 0 0 0 1 0 0 0 0 1 1 0 1 0 2 0 2 2 0 2 0 0 2 2 0 1 1 0 0 0 0 1 0 1 1 1 2 0 0 0 0 0 0 0 1 0 0 0
"vrouw" 3 2 2 0 2 2 2 2 2 2 2 2 2 2 2 2 2 2 2 2 2 2 2 2 2 2 2 2 2 2 2 2 2 2 2 2 2 2 2 2 0 2 0 0 1 0 2 2 1 2 2
"vrouw" 2 0 1 0 0 0 0 0 1 0 0 0 0 0 0 0 0 1 0 2 1 1 2 0 0 2 0 1 1 0 1 0 0 0 0 0 0 0 1 1 0 2 0 0 2 0 0 1 1 0 0
"vrouw" 2 0 1 0 0 0 0 0 0 0 0 0 0 0 0 0 0 0 0 2 0 1 1 0 0 1 1 1 0 0 0 0 0 0 1 0 1 1 1 1 0 0 0 0 1 0 0 0 0 0 0
"vrouw" 3 0 2 0 2 2 0 0 1 2 0 0 2 2 2 0 0 2 0 2 2 2 2 0 0 2 1 0 2 1 0 1 1 0 1 0 1 2 0 2 0 2 0 0 0 0 0 2 1 0 0
"vrouw" 3 2 1 1 2 1 2 1 2 2 2 2 2 1 1 1 2 2 2 2 2 2 2 0 2 2 2 2 2 2 1 2 2 0 2 2 2 2 2 2 1 2 0 0 1 0 0 1 2 1 2
"vrouw" 2 1 2 0 2 2 0 1 2 2 1 0 1 1 0 1 1 1 2 2 2 2 2 0 1 2 2 2 2 1 1 2 2 0 2 0 2 2 2 2 2 2 2 0 1 1 0 1 0 0 0
"vrouw" 2 0 1 0 0 2 0 1 0 1 0 0 0 0 0 0 0 0 0 2 2 0 0 0 0 1 0 0 1 0 0 1 2 0 1 0 0 1 0 1 0 2 0 0 2 0 0 2 2 0 0
"man" 3 1 2 0 0 2 2 2 2 1 0 0 0 0 1 1 0 2 0 2 2 1 2 0 0 2 2 0 2 1 0 2 2 0 1 1 2 2 2 0 0 1 0 0 0 0 0 2 1 0 0
"vrouw" 3 1 1 0 2 2 0 0 1 2 0 0 2 2 0 0 0 1 0 2 1 0 0 0 0 1 1 0 0 0 0 0 0 0 0 0 0 0 0 1 0 0 0 0 0 0 0 1 0 0 0
"man" 3 0 1 0 1 1 1 0 0 0 0 0 1 1 0 0 0 0 0 0 1 0 0 0 0 1 1 0 0 0 0 0 0 0 0 0 0 0 0 1 0 0 0 0 0 0 0 0 0 0 0
"vrouw" 1 0 1 0 2 0 0 1 2 0 2 0 2 0 0 1 1 0 0 2 2 0 0 1 0 2 0 1 0 0 0 0 2 0 0 0 1 0 0 2 0 1 0 0 0 0 0 0 0 0 0
"vrouw" 2 0 1 0 2 2 0 0 1 1 0 0 1 2 0 0 0 0 1 2 1 2 1 0 0 1 1 0 0 0 0 0 1 0 1 1 0 0 1 1 0 0 1 0 2 0 0 1 1 0 0
"man" 1 2 1 0 0 1 0 0 0 0 2 0 0 0 0 0 0 0 0 0 0 0 0 0 0 1 0 0 0 0 0 0 0 0 0 0 0 0 0 0 0 0 0 0 0 0 0 0 0 0 0
"man" 3 2 0 0 0 0 0 0 2 0 1 0 2 2 0 0 0 2 2 2 1 2 2 0 2 2 1 2 2 2 2 1 2 2 2 2 2 2 2 1 2 2 2 0 1 0 2 1 1 0 0
"vrouw" 2 1 0 0 0 0 0 0 2 0 1 1 2 0 0 0 0 2 0 2 2 0 2 0 0 2 2 0 2 2 0 2 2 0 2 2 2 2 0 2 0 2 0 0 0 0 0 0 0 0 0
"vrouw" 1 0 0 0 1 0 0 0 1 0 1 0 1 0 0 2 2 0 0 2 2 2 2 0 2 2 1 0 1 1 0 0 2 0 0 1 2 1 1 2 0 2 0 0 0 0 0 0 0 0 1
"vrouw" 1 0 1 0 2 2 0 0 2 0 2 2 0 0 1 0 0 2 2 2 1 1 2 0 0 2 2 2 2 1 2 1 2 0 1 1 1 2 1 0 2 2 1 2 0 0 0 1 1 0 0
"vrouw" 2 1 0 0 2 2 1 0 2 2 2 0 2 2 0 0 0 2 0 2 2 1 1 0 1 2 2 1 2 2 0 2 1 0 1 0 1 1 2 1 0 2 1 0 2 0 0 2 2 2 2
"vrouw" 2 1 1 0 1 2 0 0 2 0 1 0 1 1 0 0 0 2 2 2 1 0 2 1 0 2 2 1 2 2 0 2 2 0 2 2 2 2 2 1 0 2 2 0 1 0 0 1 2 1 0
"vrouw" 3 1 2 0 1 2 2 0 1 0 0 1 0 1 1 0 0 1 0 2 2 2 1 0 1 1 1 1 1 0 1 0 1 0 1 2 1 0 1 2 0 2 0 0 0 0 0 0 0 0 1
"vrouw" 3 0 2 0 0 2 2 0 0 0 0 0 0 0 2 2 2 0 0 0 1 0 2 0 0 1 1 1 0 0 0 1 1 1 2 1 1 1 1 1 0 1 0 0 0 0 0 0 1 0 0
"vrouw" 3 1 2 0 2 2 0 0 2 0 2 0 1 0 0 1 1 2 0 1 2 2 0 0 1 2 1 2 1 0 1 0 1 0 0 0 0 0 2 0 0 2 0 0 2 2 0 2 2 2 0
"vrouw" 1 2 2 0 1 0 0 2 2 1 2 2 2 1 0 2 2 2 1 2 2 1 2 2 1 2 2 1 2 2 2 2 2 2 2 2 2 2 2 2 0 2 0 1 2 0 2 1 0 0 0
"man" 3 0 0 0 0 0 0 1 1 0 0 0 0 0 0 1 0 1 0 2 0 1 1 1 0 2 1 1 0 0 0 0 0 0 0 0 0 0 1 0 0 1 0 0 2 0 0 0 0 0 0
"vrouw" 1 2 1 0 2 1 0 0 2 2 1 0 1 0 0 0 0 2 1 1 2 1 0 1 0 0 2 0 0 0 1 0 0 0 0 1 0 0 1 2 2 1 0 0 0 0 0 2 2 0 0
"vrouw" 2 1 1 0 0 1 0 1 1 0 1 1 0 0 0 0 0 2 2 2 2 1 2 0 0 1 1 0 1 1 0 1 0 0 1 0 0 2 1 2 0 2 0 0 0 0 0 0 0 0 1
"vrouw" 3 0 1 0 2 1 0 1 1 0 0 1 0 1 0 0 0 1 0 1 1 0 1 0 0 1 1 0 0 0 0 0 1 0 1 0 1 1 1 0 0 1 0 0 0 0 0 0 0 0 0
"man" 3 2 2 0 2 2 2 1 2 2 1 0 2 2 2 0 0 0 1 2 1 1 2 2 1 2 2 1 1 0 1 1 0 1 1 1 2 1 2 0 0 2 2 0 1 0 1 1 1 2 0
"vrouw" 3 2 0 1 0 0 2 2 2 2 2 2 2 2 1 2 2 2 2 2 2 2 2 2 2 2 2 2 2 2 2 2 2 2 2 2 2 2 2 2 2 2 2 2 2 2 2 2 2 2 0
"man" 2 1 1 0 1 1 0 0 1 1 0 0 1 1 1 1 1 1 2 2 1 1 1 1 0 2 2 1 2 2 1 1 1 1 0 1 0 1 1 1 0 1 0 0 2 0 0 1 1 0 1
"man" 3 2 2 0 2 2 1 0 1 1 1 0 2 2 2 0 0 2 0 2 1 0 1 0 0 2 2 0 2 2 1 1 1 1 0 2 1 1 1 0 0 2 0 0 0 0 1 0 0 1 0
"vrouw" 3 1 0 0 0 0 0 0 1 0 0 0 0 1 0 0 0 1 0 1 0 0 0 0 0 0 2 0 0 0 0 0 0 0 0 0 0 0 0 0 0 0 0 0 0 0 0 1 0 0 0
"vrouw" 3 1 2 0 2 1 2 0 1 1 2 1 2 2 2 0 0 1 0 2 2 2 1 0 1 1 0 2 0 0 0 0 0 0 0 1 1 0 2 0 2 2 2 2 0 1 0 1 1 1 1
"vrouw" 2 1 1 0 2 2 1 1 1 2 0 2 2 2 0 1 0 1 1 2 2 1 2 2 2 2 2 0 2 1 1 1 2 0 2 2 1 2 2 2 0 2 0 0 2 0 0 0 0 0 1
"vrouw" 3 2 0 0 2 1 0 0 2 1 0 0 2 1 0 0 0 2 1 2 1 0 2 0 0 2 1 0 1 2 1 1 1 1 1 1 1 1 1 0 0 2 2 0 0 0 1 0 0 0 0
"man" 3 1 0 0 2 2 1 1 1 0 1 0 0 0 0 0 1 1 0 2 0 0 1 0 0 1 2 1 1 0 0 0 0 0 0 0 0 1 0 1 0 1 0 0 1 0 0 1 0 0 2
"vrouw" 3 0 1 0 0 0 0 1 1 2 1 0 1 1 2 1 0 1 0 2 2 1 1 0 0 2 2 0 0 1 0 0 1 0 0 1 1 1 0 2 0 1 0 0 1 0 0 1 0 0 0
"man" 3 0 2 0 1 1 0 0 0 0 0 0 0 0 0 0 0 0 0 1 0 0 0 0 0 0 1 0 0 0 0 0 0 0 0 0 0 0 0 0 0 0 0 0 0 0 0 1 0 0 0
"man" 2 0 0 0 0 2 1 0 1 0 0 0 0 0 0 0 0 0 0 1 0 0 0 0 0 0 2 0 0 0 0 0 0 0 0 0 0 0 1 2 0 0 0 0 2 0 0 2 2 0 0
"vrouw" 3 0 1 0 0 2 1 0 1 1 0 0 0 0 0 0 0 2 0 2 2 0 2 0 0 2 2 0 0 1 0 1 0 0 2 2 1 2 1 1 0 2 0 0 1 0 0 1 1 0 0
"man" 3 1 1 0 2 2 0 0 1 0 0 0 0 0 0 0 0 2 0 2 1 1 2 0 0 2 2 2 2 1 0 1 1 0 0 1 1 1 2 1 0 2 0 0 1 0 0 1 0 0 0
"vrouw" 2 1 1 0 1 0 2 0 2 2 2 1 2 2 1 0 0 1 0 1 0 0 2 0 0 0 1 0 0 0 0 1 1 0 0 0 0 2 0 0 0 1 0 2 0 0 0 0 0 0 0
"vrouw" 3 0 0 0 0 0 0 0 0 0 0 0 0 0 0 0 0 1 0 0 0 0 0 0 0 0 1 0 0 0 0 0 0 0 0 0 0 0 0 0 0 1 0 0 0 0 0 0 0 0 0
"vrouw" 3 0 2 0 2 2 0 0 1 2 0 0 1 2 0 1 0 2 0 2 1 0 0 0 0 1 1 0 0 0 0 0 0 0 0 0 1 0 0 0 0 2 0 0 1 0 0 0 0 0 0
"vrouw" 2 2 0 0 2 1 2 1 2 0 0 1 1 1 0 1 1 2 0 2 2 1 2 0 1 2 2 1 2 1 0 1 1 0 1 0 1 1 1 2 0 2 0 0 2 1 0 0 0 0 0
"vrouw" 2 0 0 0 0 0 0 0 1 0 0 0 0 0 0 0 0 1 0 2 0 0 1 0 0 1 1 1 1 2 1 0 0 0 0 0 0 0 0 0 0 1 0 0 1 0 0 2 2 0 0
"man" 3 2 1 0 0 0 1 2 1 1 2 0 0 0 2 2 1 2 1 2 2 2 1 1 2 2 2 2 2 1 1 1 2 2 2 2 0 0 2 0 2 2 0 2 2 2 2 2 2 2 2
"vrouw" 2 1 0 0 0 0 2 2 0 1 0 2 0 1 0 1 0 0 0 2 0 2 0 0 2 0 1 2 2 1 1 0 0 0 0 0 1 0 0 2 1 0 2 2 2 1 0 0 0 2 0
"vrouw" 3 1 2 0 2 2 2 2 1 0 0 2 2 2 0 0 0 2 2 2 2 2 2 0 0 2 2 2 0 1 0 1 1 0 1 0 1 1 2 1 0 2 0 0 1 0 0 2 2 0 0
"vrouw" 1 1 0 0 0 0 2 2 1 0 1 0 2 1 2 0 0 1 2 2 2 2 0 0 2 2 1 2 0 0 0 0 2 0 0 2 2 0 1 2 2 2 2 0 0 2 0 2 2 0 0
"vrouw" 3 1 1 0 1 0 0 0 0 0 0 0 1 0 0 0 0 2 1 2 1 2 2 2 0 2 2 2 0 0 0 0 0 0 0 0 0 1 1 1 0 2 0 0 2 0 0 2 2 0 0
"vrouw" 3 2 0 0 0 0 2 2 1 0 0 2 0 1 1 1 1 2 2 2 2 2 1 0 2 2 2 2 1 1 0 0 1 0 2 2 2 2 1 1 2 2 2 0 0 2 0 0 0 2 0
"man" 3 0 1 0 1 2 2 0 1 2 0 0 2 2 0 1 1 2 1 2 2 0 1 0 0 2 2 0 1 1 1 1 0 0 1 0 0 1 1 2 0 0 1 0 1 0 0 1 1 1 0
"vrouw" 3 0 0 0 1 1 0 0 2 1 0 0 1 0 0 0 0 2 0 2 1 2 2 0 0 2 1 1 1 0 0 0 1 0 0 0 1 0 0 0 0 1 0 0 1 0 0 0 0 0 0
"man" 2 1 0 0 0 0 1 0 1 0 0 0 1 0 1 0 0 0 0 0 1 0 1 0 0 1 1 0 0 0 0 0 0 0 0 0 0 0 1 0 0 0 0 0 0 0 0 0 0 0 0
"vrouw" 2 2 2 0 0 2 0 2 1 0 1 2 0 0 0 1 1 2 2 2 2 2 2 1 1 2 2 2 2 2 2 2 2 2 2 2 2 2 2 2 2 2 1 0 2 2 2 2 1 1 0
"man" 2 0 0 0 1 1 2 2 0 2 0 0 2 0 0 0 0 2 0 2 2 2 2 2 0 2 1 2 2 0 2 2 2 0 2 1 1 2 2 2 0 2 0 0 0 0 0 2 2 0 0
"man" 1 1 1 0 0 1 0 0 2 0 0 0 1 1 0 0 0 0 0 2 1 0 0 1 0 1 1 2 2 2 2 0 2 1 0 2 1 2 0 2 0 0 0 0 1 0 0 0 0 0 0
"vrouw" 3 1 2 1 2 2 2 2 2 2 1 2 2 2 1 2 2 2 2 2 2 2 2 1 1 2 2 1 1 2 0 0 2 0 1 1 1 2 2 2 2 2 1 1 2 2 0 2 2 1 2
"man" 3 0 0 0 0 1 0 0 0 0 0 0 0 0 0 0 0 1 0 2 0 0 0 0 0 0 0 0 0 0 0 0 0 0 0 0 0 0 0 0 0 0 0 0 0 0 0 0 0 0 0
"man" 3 1 0 0 2 0 1 0 2 1 0 0 2 2 0 2 0 1 1 2 2 1 2 0 0 2 2 1 2 1 1 1 2 1 2 1 1 2 2 2 0 2 0 0 0 1 1 2 2 0 0
"vrouw" 3 2 2 0 1 2 2 0 2 1 2 1 0 1 0 0 1 1 0 1 1 2 2 0 1 2 2 2 0 1 0 0 1 0 0 0 1 1 0 1 0 0 0 0 0 2 0 0 0 0 0
"vrouw" 1 2 1 0 0 0 1 2 1 2 0 0 2 2 1 2 2 0 2 2 1 2 1 1 2 2 2 2 2 1 1 0 2 1 0 2 1 1 2 2 2 2 2 0 0 2 1 2 2 0 0
"vrouw" 3 1 1 0 1 0 2 0 1 1 1 1 1 1 0 2 1 1 0 2 2 2 2 2 2 1 0 2 1 1 0 0 0 0 0 1 1 1 2 0 1 2 2 1 2 0 0 2 2 0 0
"man" 3 0 0 0 0 0 0 0 0 0 0 0 0 0 0 0 0 0 0 0 0 0 1 0 0 0 1 0 0 1 0 1 0 0 0 0 0 0 2 0 0 0 0 0 0 0 0 0 0 0 0
"vrouw" 3 2 2 0 2 2 2 0 2 0 0 0 1 1 1 0 1 2 2 2 2 2 2 0 0 2 2 2 2 2 1 2 2 1 2 1 2 2 2 2 0 2 0 0 2 0 1 1 0 0 0
"vrouw" 3 0 1 0 1 1 0 0 1 0 0 0 2 0 0 1 0 1 0 1 1 0 1 0 0 1 1 0 0 1 0 0 0 0 1 0 0 1 2 1 0 1 0 0 0 0 0 1 1 0 0
"vrouw" 3 0 2 0 2 2 2 0 1 2 0 0 0 1 0 0 0 1 1 2 1 0 1 0 0 2 2 0 0 0 0 0 0 0 0 0 0 0 2 0 0 2 0 0 0 0 0 0 0 0 0
"vrouw" 3 1 1 0 0 0 0 1 2 0 0 0 0 0 0 1 0 0 0 1 1 0 0 0 0 1 1 1 0 0 0 1 1 0 0 0 1 1 1 0 0 1 0 0 0 0 0 1 0 0 0
"vrouw" 2 0 0 0 0 0 0 0 0 0 0 0 0 0 0 0 0 0 1 0 1 0 0 0 0 0 0 0 0 0 0 0 0 0 0 0 0 0 0 0 0 0 1 0 0 0 0 1 1 0 0
"vrouw" 1 0 0 0 0 0 0 0 1 0 1 0 1 1 2 0 0 0 0 0 0 0 0 0 0 0 1 0 1 0 0 0 0 0 0 0 0 0 1 0 0 0 0 0 0 0 0 0 0 0 0
"man" 3 1 1 0 1 0 0 0 2 0 1 0 0 0 1 0 0 2 0 2 1 1 2 1 1 2 2 0 2 2 1 2 1 0 2 2 1 2 2 1 0 0 1 0 2 1 0 2 2 0 0
"man" 3 0 0 0 0 0 0 0 0 1 0 0 2 1 0 0 0 1 0 2 0 0 1 0 0 0 1 0 0 0 0 0 0 0 0 0 0 1 0 0 0 0 0 0 0 0 0 0 0 0 0
"vrouw" 2 1 2 0 1 2 1 0 1 2 1 0 1 1 0 0 0 0 2 2 1 1 1 0 0 2 2 1 2 2 1 2 1 0 1 1 1 2 1 2 0 2 0 0 0 0 0 2 2 0 0
"man" 1 2 2 0 0 2 2 2 2 1 2 2 2 0 2 2 2 2 0 2 0 0 0 1 0 2 2 0 2 1 1 2 1 1 0 1 1 1 0 0 0 0 1 0 0 0 1 2 1 0 0
"vrouw" 3 1 1 0 2 1 2 1 0 0 2 1 1 1 2 0 0 2 1 2 2 2 2 0 2 2 2 2 1 2 1 1 2 1 1 1 1 2 2 2 0 2 1 0 2 0 1 0 0 0 2
"vrouw" 2 2 2 0 2 2 1 2 2 2 1 0 2 1 0 0 0 1 0 2 2 0 1 0 0 2 1 0 1 2 0 2 2 0 2 1 2 2 2 2 0 2 0 0 0 0 0 2 2 0 0
"vrouw" 1 2 1 0 0 0 1 0 1 1 0 0 0 0 1 0 0 0 0 2 1 0 1 0 0 2 2 0 2 1 0 1 0 0 1 1 1 1 2 1 0 2 0 0 1 0 0 1 0 0 0
"vrouw" 2 1 2 0 2 1 0 0 2 2 0 0 2 2 0 0 0 2 1 2 2 2 2 0 1 2 2 2 2 2 1 1 1 0 2 0 1 2 1 2 1 2 2 0 0 0 0 1 2 0 0
"vrouw" 2 2 0 0 0 1 2 2 2 2 2 2 2 1 2 2 1 1 0 2 1 2 2 0 2 2 2 2 2 2 0 2 2 0 2 2 2 2 1 1 2 1 0 2 0 2 0 2 2 0 0
"vrouw" 3 1 1 0 1 1 0 2 1 0 1 0 2 0 0 2 2 2 2 2 2 2 1 0 2 2 2 1 2 2 1 1 1 0 2 1 1 2 1 2 0 2 0 0 0 0 0 2 2 0 1
"vrouw" 1 1 2 0 1 2 0 0 1 0 0 0 1 0 0 0 0 2 0 2 2 0 1 0 0 1 2 0 1 0 0 0 0 0 0 0 0 1 0 2 0 1 0 0 0 0 0 1 1 0 0
"man" 1 0 0 0 1 1 1 0 1 0 1 0 1 1 0 0 0 0 0 1 2 1 0 0 0 1 1 0 1 0 0 0 0 0 0 1 0 1 0 1 0 0 0 0 0 0 0 0 0 0 0
"vrouw" 1 0 2 0 1 1 0 0 2 1 0 0 0 0 0 0 0 0 0 2 2 2 2 0 0 2 2 2 2 2 2 0 1 1 0 1 1 0 1 2 0 2 0 1 0 0 2 2 2 1 0
"vrouw" 1 1 0 0 0 0 1 0 1 0 0 0 1 0 0 0 0 1 0 0 0 0 0 0 0 0 0 0 0 0 0 0 0 0 0 0 0 0 0 0 0 0 0 0 1 0 0 0 0 0 0
"man" 1 1 2 0 1 1 2 1 0 0 1 0 1 1 1 0 0 1 0 2 2 0 1 1 0 2 2 1 0 0 0 0 0 0 1 0 1 1 1 2 0 0 0 0 0 0 0 1 1 0 0
"vrouw" 1 0 1 0 1 0 0 0 1 0 0 0 1 0 1 0 0 1 0 1 0 0 0 0 0 0 1 0 0 0 0 1 0 0 0 0 0 1 0 1 0 0 0 0 1 0 0 1 1 0 0
"man" 1 1 1 0 1 1 0 2 1 0 0 2 1 1 0 0 0 2 0 2 2 1 2 1 2 1 2 2 2 2 2 2 2 2 2 2 2 2 2 2 2 1 1 0 2 1 2 2 2 2 1
"vrouw" 3 2 1 0 1 1 1 1 1 1 0 1 2 2 0 0 0 2 2 2 2 2 2 1 0 2 2 2 2 2 2 2 2 2 2 2 2 2 2 2 2 2 2 2 2 2 2 0 1 2 0
"man" 1 0 0 0 0 0 0 0 0 0 0 1 0 0 0 0 0 0 0 0 0 0 0 0 0 0 2 0 0 0 0 0 0 0 0 0 1 0 0 0 0 0 0 0 0 0 0 1 2 0 0
"man" 3 2 2 0 1 2 2 2 2 0 2 2 0 0 2 2 0 2 2 2 2 2 2 0 1 2 2 2 1 2 0 1 1 0 0 1 1 2 2 2 2 0 0 0 2 1 0 2 1 0 0
"man" 2 0 1 0 0 0 0 0 0 0 0 0 1 0 0 0 0 1 0 2 0 0 0 0 0 1 0 0 0 1 1 0 0 0 0 0 0 0 0 0 0 1 0 0 0 0 0 0 0 0 1
"vrouw" 3 2 1 0 2 1 0 1 1 0 1 1 0 0 1 1 1 0 0 1 1 1 0 0 1 1 0 1 0 0 0 0 0 0 0 0 0 0 0 1 0 0 0 0 0 0 0 1 2 0 0
"vrouw" 2 0 2 0 1 2 0 0 1 2 0 0 2 1 0 0 0 2 0 2 0 0 2 0 0 2 2 0 0 1 0 2 0 0 0 0 0 0 0 1 0 2 1 0 0 0 0 1 0 0 0
"man" 3 1 0 0 0 0 0 0 0 0 0 1 0 0 0 0 0 0 0 1 1 0 1 0 0 1 1 0 0 0 0 1 0 0 0 0 0 0 1 0 0 0 0 0 0 0 0 0 0 0 0
"vrouw" 3 2 2 0 2 2 0 2 2 2 1 2 2 2 1 2 0 2 2 2 2 2 2 0 2 2 2 2 0 2 0 1 2 0 1 0 2 2 2 2 0 2 1 0 2 0 0 2 2 0 1
"vrouw" 3 0 2 0 2 2 0 0 0 0 0 0 0 0 0 0 0 0 0 1 0 0 0 0 0 1 2 0 0 0 0 0 0 0 0 0 0 0 0 0 0 1 0 0 0 0 0 0 0 0 0
"vrouw" 2 2 2 0 1 2 2 0 1 2 1 0 2 2 0 0 0 1 0 1 1 0 1 1 0 1 1 0 1 2 1 0 1 1 1 0 1 1 0 1 0 2 0 0 0 0 1 0 0 0 1
"man" 3 2 0 0 1 0 1 1 0 0 1 1 1 0 1 0 0 2 0 2 2 1 2 0 0 2 0 1 0 0 0 0 1 0 0 0 0 1 1 2 0 2 0 0 0 0 0 2 2 0 0
"vrouw" 1 2 1 0 0 2 0 1 2 1 1 1 1 2 0 2 1 2 1 2 2 2 1 0 1 2 2 2 1 1 0 0 1 0 1 1 1 1 2 2 1 2 0 0 1 0 1 2 2 2 0
"vrouw" 3 2 2 0 2 1 1 2 2 0 1 0 2 1 1 2 2 1 2 1 1 2 1 1 2 2 2 2 0 1 0 0 1 0 0 0 0 0 1 0 0 2 1 0 0 0 0 2 2 0 0
"man" 3 0 0 0 1 0 0 0 0 0 0 0 0 0 0 1 0 1 0 2 1 1 2 0 0 1 1 0 1 2 0 1 1 0 0 0 0 0 2 1 0 0 0 0 0 0 0 0 0 0 0
"man" 3 1 0 0 2 0 2 0 0 0 0 0 0 0 0 0 0 2 0 2 1 0 2 1 0 2 0 0 0 1 0 1 1 0 1 2 1 1 0 0 0 2 0 0 0 0 0 1 2 0 0
"vrouw" 3 1 0 0 2 1 1 0 1 1 1 0 0 0 0 0 0 2 1 2 1 0 2 0 0 2 2 1 0 0 0 2 2 0 2 2 2 2 2 1 0 2 0 0 2 0 0 1 1 0 0
"vrouw" 2 0 2 0 2 2 0 0 1 0 0 0 1 1 1 0 0 1 0 2 0 0 1 0 0 0 2 0 1 1 0 1 0 0 0 0 0 0 0 0 0 0 0 0 0 0 0 0 0 0 0
"man" 2 1 2 0 2 2 2 1 1 1 1 1 2 2 2 2 2 2 1 2 2 2 2 1 2 2 2 2 1 2 0 1 1 0 1 1 1 2 1 2 2 2 2 2 2 0 0 2 2 2 2
"man" 2 1 0 0 0 0 1 0 0 1 1 0 1 0 0 0 0 2 0 2 2 0 2 0 0 2 2 0 0 2 1 1 1 0 1 0 0 1 1 2 0 2 0 0 0 0 0 0 0 0 0
"man" 2 1 0 0 0 0 1 2 2 1 1 1 2 1 2 0 0 0 0 2 2 2 2 0 2 2 2 2 1 1 1 0 1 1 0 2 2 1 2 1 0 2 0 0 0 0 1 0 0 0 0
"man" 2 0 0 0 0 0 0 0 1 0 0 0 0 0 0 0 0 0 0 0 0 0 1 0 0 1 1 0 1 0 0 1 0 0 0 1 0 0 0 0 0 1 0 0 0 0 0 0 0 0 0
"vrouw" 1 1 0 0 1 2 0 1 0 2 1 1 2 1 1 1 1 1 1 2 1 2 1 0 2 2 1 1 1 2 1 1 1 0 1 1 1 1 1 1 0 2 1 0 0 0 0 1 1 0 0
"vrouw" 3 2 2 0 2 2 0 1 2 2 2 0 2 2 0 0 0 2 0 2 2 1 2 0 0 2 2 0 1 2 0 0 1 0 2 0 0 2 2 2 0 2 0 0 2 0 0 0 0 0 0
"vrouw" 3 1 1 0 0 1 1 0 0 1 0 0 1 0 0 0 0 2 0 2 2 0 2 0 0 2 2 0 1 2 0 2 1 0 1 0 2 2 2 0 0 2 0 0 0 0 0 0 0 0 1
"vrouw" 2 0 1 0 2 0 0 0 2 1 0 1 0 1 0 0 0 2 0 2 2 0 0 0 0 1 0 0 0 2 0 1 0 0 1 0 0 0 1 2 0 2 0 0 0 0 0 0 0 0 0
"man" 2 0 1 0 0 0 0 0 0 0 0 0 0 0 0 0 0 0 0 0 0 0 0 0 0 0 1 0 0 0 0 0 0 0 0 0 0 0 0 0 0 0 0 0 0 0 0 1 0 0 0
"vrouw" 3 0 1 0 0 1 0 0 0 0 0 0 1 0 0 0 0 1 1 2 2 2 2 0 2 2 2 2 1 1 1 1 2 0 1 1 1 1 2 2 0 1 0 0 0 0 0 2 2 0 0
"man" 2 1 0 0 2 1 2 0 2 2 1 2 2 2 1 1 1 1 0 2 1 0 2 0 0 2 2 0 1 1 1 0 1 0 1 0 1 1 2 2 0 2 0 0 1 0 0 1 2 0 0
"man" 3 2 0 0 0 1 1 0 2 2 0 0 2 2 0 0 1 0 1 2 2 1 0 0 1 2 2 1 1 1 1 0 2 1 1 2 2 1 1 2 0 1 0 0 2 0 1 0 0 0 0
"man" 2 2 0 0 1 1 2 1 1 0 1 1 2 0 0 0 1 1 1 2 2 2 1 2 1 2 2 2 2 2 2 1 2 2 2 2 2 2 2 2 1 2 1 2 2 0 0 2 2 1 2
"vrouw" 3 1 0 0 1 1 1 0 1 1 1 0 1 1 0 0 0 2 0 2 2 0 1 0 0 2 2 0 0 0 0 1 1 0 0 1 1 1 0 0 0 2 0 0 0 0 0 2 2 0 0
"vrouw" 3 2 1 0 1 0 1 0 1 0 0 1 1 1 0 0 0 1 0 2 2 2 1 1 1 2 1 0 0 0 1 0 1 1 1 1 1 1 1 2 0 1 0 0 0 0 1 1 0 0 0
"vrouw" 2 1 2 0 1 0 1 0 2 1 0 0 1 0 0 2 2 0 0 1 2 0 0 0 0 1 1 0 0 0 0 0 0 0 0 0 0 1 1 2 0 1 2 0 0 0 0 0 1 0 0
"man" 3 0 1 0 1 2 0 0 1 0 0 0 1 0 0 0 0 1 0 1 1 0 1 0 0 1 1 0 0 0 0 0 1 0 0 0 0 0 1 1 0 0 0 0 0 0 0 2 1 0 0
"vrouw" 2 1 2 1 2 2 1 0 0 0 0 0 0 0 1 0 0 2 1 2 1 2 2 1 0 2 1 1 2 0 1 0 0 0 1 0 0 1 0 0 0 0 0 0 1 0 0 0 0 0 1
"vrouw" 3 2 2 0 2 1 2 2 2 2 2 1 2 1 2 1 0 2 1 2 2 2 2 2 2 2 2 2 0 2 0 2 2 0 2 0 2 2 2 2 0 2 2 0 2 1 0 2 2 0 2
"vrouw" 1 0 0 0 1 0 1 0 2 1 0 0 1 1 0 0 0 0 0 1 1 0 0 0 0 1 1 0 0 0 0 0 0 0 0 0 0 0 0 1 0 0 0 0 1 0 0 1 0 0 0
"man" 3 0 1 0 0 2 2 0 0 0 1 0 0 0 0 1 1 2 2 2 2 2 2 0 2 2 2 2 2 2 2 2 2 2 2 2 2 2 2 2 0 2 2 0 0 2 2 2 2 0 0
"vrouw" 3 0 0 0 0 0 0 0 1 0 0 0 0 0 0 0 0 1 0 1 1 0 0 0 0 1 1 0 0 0 0 0 0 0 0 0 0 0 0 1 0 1 0 0 0 0 0 0 0 0 0
"man" 3 1 2 0 2 2 2 2 1 1 0 1 1 0 1 2 0 1 2 2 2 1 2 0 0 2 2 2 1 2 0 1 0 0 1 1 0 2 1 2 0 1 1 1 2 0 0 1 0 0 0
"vrouw" 3 0 0 0 2 2 1 2 2 2 0 1 2 1 1 1 0 2 1 2 2 0 2 0 0 0 1 0 0 1 0 0 2 0 0 2 0 0 0 0 0 2 0 0 1 0 0 0 0 0 0
"vrouw" 2 0 0 0 0 1 1 0 1 0 0 0 0 0 0 0 0 1 0 2 2 0 0 0 0 2 2 0 0 2 0 0 0 0 0 0 0 1 1 2 0 2 0 0 0 0 0 0 1 0 0
"vrouw" 3 1 2 0 2 1 0 0 1 0 0 0 0 0 0 0 0 0 0 2 2 0 0 0 0 1 1 0 0 0 0 0 0 0 0 1 0 0 0 0 0 2 0 0 2 0 0 0 0 0 0
"man" 1 0 1 0 2 2 0 0 2 1 0 0 0 0 2 0 0 0 0 2 1 0 2 1 0 2 2 0 1 0 0 1 0 0 2 0 0 2 2 0 0 0 0 0 2 0 0 2 1 0 1
"vrouw" 3 0 0 0 0 0 0 0 0 1 0 0 0 0 0 0 0 0 0 1 1 0 1 0 0 1 1 0 0 0 0 0 0 0 0 0 0 0 1 1 0 1 0 0 1 0 0 0 0 0 0
"man" 3 0 0 0 0 2 2 0 1 1 1 0 1 1 1 0 0 2 0 2 1 1 2 0 0 1 2 1 1 1 1 1 1 1 1 0 1 1 1 2 0 1 0 0 0 0 0 0 0 0 0
"vrouw" 3 1 0 0 0 0 2 0 0 0 0 0 0 2 0 0 0 2 2 2 2 2 2 1 2 2 2 2 2 2 1 2 2 0 2 1 1 2 2 2 0 2 0 0 0 0 0 2 2 0 2
"man" 2 1 0 0 0 0 1 1 0 0 0 0 0 0 0 1 0 1 0 2 1 0 0 1 0 1 2 0 0 2 0 0 1 0 0 0 0 1 1 0 0 0 0 0 0 0 0 0 0 0 0
"man" 3 2 2 0 1 2 1 2 2 0 1 2 0 0 1 2 2 2 0 2 2 2 2 0 0 2 2 2 0 1 0 0 0 0 0 0 1 1 2 2 0 2 1 0 1 0 0 2 2 0 0
"vrouw" 3 0 2 0 2 2 2 0 2 1 0 1 1 0 1 0 0 2 0 2 0 0 1 0 0 1 2 0 1 1 0 1 1 0 1 0 1 1 1 0 0 2 0 0 0 0 0 1 1 0 0
"vrouw" 2 1 2 0 2 2 0 0 2 2 0 1 1 1 2 0 0 2 0 2 2 0 2 0 0 2 2 1 2 2 2 2 2 1 2 2 2 2 2 2 2 2 1 0 1 0 1 2 1 1 0
"man" 3 2 2 0 2 2 0 2 2 0 0 2 2 0 0 1 1 2 0 2 2 2 1 0 1 2 2 2 1 2 1 2 2 1 2 0 1 2 2 2 0 2 0 0 1 0 0 2 0 0 0
"man" 3 1 1 0 2 2 2 1 2 2 1 1 2 2 2 1 1 2 1 2 2 2 2 2 2 2 2 1 2 2 1 2 2 1 2 2 2 2 2 1 1 2 2 0 1 2 0 2 2 2 2
"vrouw" 3 1 1 0 2 2 2 2 1 2 2 2 2 2 2 2 1 2 2 2 2 1 2 0 0 2 2 0 1 2 0 2 2 0 2 0 1 2 2 2 0 2 0 0 0 0 0 0 0 0 0
"vrouw" 1 0 1 0 1 2 0 0 2 0 0 0 0 0 0 0 0 0 0 2 2 1 1 0 1 2 2 0 2 2 1 2 2 0 2 2 2 1 2 2 0 2 0 0 2 0 1 0 2 0 1
"vrouw" 3 0 1 0 2 0 1 1 2 2 0 1 1 2 1 1 1 2 1 2 2 1 2 0 1 2 2 2 2 2 0 1 1 0 1 1 1 1 2 2 1 2 1 0 1 1 0 0 0 0 0
"man" 2 2 2 0 0 1 2 1 2 2 2 1 2 2 1 1 1 2 1 2 2 1 2 0 0 2 2 0 0 0 0 2 2 0 1 0 0 1 1 2 0 2 0 0 0 0 0 2 2 2 2
"man" 2 2 1 0 1 2 2 0 2 2 2 2 1 0 2 0 0 2 2 2 2 2 2 2 2 2 1 2 2 2 2 0 2 1 1 0 0 1 2 0 1 2 2 0 2 1 0 2 2 2 1
"vrouw" 3 0 0 0 2 1 0 0 2 0 0 0 0 0 0 0 0 2 1 2 2 1 2 0 0 2 2 0 1 1 0 1 0 0 1 0 0 1 1 1 0 2 0 0 0 0 0 0 0 0 0
"man" 3 0 0 0 0 0 0 0 2 2 0 0 1 0 2 0 0 2 0 2 2 0 2 0 0 2 2 0 2 1 0 2 0 0 0 2 2 2 0 2 0 2 0 0 0 0 0 2 2 0 0
"vrouw" 3 0 2 0 0 2 0 0 0 0 0 0 1 0 0 0 0 2 0 2 1 0 2 0 0 2 2 0 1 2 0 2 2 0 1 2 2 2 1 0 0 2 0 0 0 0 1 0 0 0 0
"man" 1 1 0 0 2 2 0 1 2 2 2 2 0 0 1 2 1 0 2 1 0 0 0 2 0 2 0 1 2 0 2 0 2 2 2 2 0 2 0 1 0 2 2 0 2 2 2 2 2 2 1
"man" 3 0 2 0 0 2 2 2 2 2 2 0 1 1 0 0 0 1 0 2 2 0 2 0 0 1 0 0 0 0 0 0 0 0 0 0 0 0 0 2 0 0 0 0 0 0 0 1 0 0 0
"vrouw" 3 0 2 0 2 2 1 0 0 2 0 0 1 1 2 0 0 1 0 2 2 2 1 0 0 1 1 0 0 1 0 1 1 0 1 0 1 1 2 2 0 0 0 0 0 0 0 2 1 0 0
"vrouw" 1 0 1 0 0 0 0 0 2 2 1 0 2 0 0 0 0 0 0 2 2 2 2 0 1 1 0 1 2 1 2 2 2 2 2 2 2 2 1 2 0 2 0 0 1 0 2 2 1 0 0
"vrouw" 3 2 2 1 2 1 2 1 2 0 2 0 1 0 1 0 0 2 2 2 1 1 2 0 1 2 2 1 2 2 1 2 2 1 2 2 2 2 2 1 0 2 0 0 1 0 1 2 2 0 0
"vrouw" 1 2 2 0 2 2 0 1 2 1 0 1 1 0 1 2 2 1 1 2 2 1 1 2 1 2 1 2 2 1 2 0 2 1 2 2 1 2 2 2 2 2 0 0 1 1 1 2 2 1 0
"man" 3 0 0 0 0 1 0 0 0 0 0 0 0 0 0 0 0 0 0 2 1 1 0 0 0 0 0 1 0 0 0 0 0 0 0 0 0 0 0 1 0 0 0 0 0 0 0 2 1 0 0
"vrouw" 3 0 2 0 2 0 0 0 1 0 1 0 0 0 0 0 0 2 0 2 0 0 1 0 1 2 1 2 0 0 0 1 0 0 0 1 1 2 2 0 0 2 2 0 0 0 0 2 2 2 2
"vrouw" 3 1 0 0 0 0 0 0 1 2 0 0 1 1 0 0 0 2 1 2 2 1 2 0 0 2 2 1 0 1 0 0 0 0 0 0 1 1 1 0 1 0 1 0 2 0 0 2 2 0 1
"vrouw" 2 1 0 0 1 2 1 0 2 1 1 0 1 1 0 0 0 1 1 2 2 0 0 0 0 1 2 0 1 1 1 0 1 1 1 1 1 2 0 2 0 2 0 0 1 0 1 0 0 0 0
"vrouw" 2 0 0 0 0 0 0 0 0 0 0 0 0 0 0 0 0 0 0 1 1 1 0 0 0 0 1 1 0 0 0 0 0 0 0 0 0 0 0 1 0 0 0 0 0 0 0 0 0 0 0
"vrouw" 2 1 2 0 2 2 1 1 2 1 2 0 2 2 1 2 1 2 0 2 2 1 2 0 2 1 2 1 1 1 0 1 0 0 1 1 0 1 2 2 0 2 0 0 0 0 0 2 2 1 1
"vrouw" 3 1 1 0 1 0 0 0 1 0 0 0 0 0 0 0 0 2 1 2 1 0 2 0 0 2 2 1 1 2 0 2 2 0 2 1 2 2 1 0 0 2 0 0 0 0 0 0 1 0 0
"vrouw" 3 0 1 0 0 0 0 0 2 2 0 0 2 2 0 0 0 2 0 2 2 2 2 0 0 2 1 1 2 2 2 2 2 0 2 1 2 2 2 2 0 2 0 0 0 0 0 2 2 0 1
"vrouw" 3 2 1 0 1 2 1 2 2 1 1 1 1 2 1 1 1 0 1 1 2 1 2 1 1 2 2 1 1 2 2 2 2 2 2 2 2 2 2 2 1 2 1 0 1 1 2 2 2 1 2
"vrouw" 2 1 2 0 1 1 1 1 0 1 0 0 1 1 0 0 0 1 0 2 2 2 1 0 0 1 2 0 1 1 0 0 0 0 0 1 0 0 0 2 0 1 0 0 1 0 0 0 1 0 1
"man" 3 0 1 0 1 1 0 0 0 1 1 0 0 0 1 0 0 2 0 2 2 1 2 0 0 2 2 1 2 2 1 2 1 0 1 2 2 2 2 2 0 2 0 0 1 0 0 2 2 1 0
"man" 1 1 1 0 0 0 2 2 0 1 0 0 2 0 0 0 0 1 0 2 1 1 2 0 0 2 2 1 2 1 1 1 2 1 2 1 1 2 1 1 0 1 0 1 1 0 1 0 0 0 0
"vrouw" 3 0 2 0 2 2 1 1 1 0 1 0 1 1 0 1 0 1 1 2 1 0 0 0 0 1 1 1 0 0 0 1 0 0 0 2 2 0 0 0 0 2 0 0 0 0 0 0 0 0 0
"vrouw" 3 2 1 0 2 2 1 2 2 1 2 2 2 2 1 2 0 2 2 2 2 2 2 2 2 2 2 2 2 2 2 2 2 2 2 2 2 2 2 2 2 2 0 0 2 0 1 2 2 1 2
"man" 3 1 2 0 2 2 2 1 2 0 0 0 0 0 2 0 0 0 0 2 2 0 1 0 0 2 1 1 0 0 1 1 1 0 1 1 1 1 0 2 0 0 0 0 0 0 0 0 0 0 0
"vrouw" 3 0 0 0 0 1 0 0 1 0 0 0 0 0 0 0 0 1 0 2 0 0 1 0 0 0 1 0 1 1 1 0 1 0 1 1 1 1 0 0 0 1 0 0 1 0 0 0 0 0 0
"vrouw" 3 1 1 0 2 2 0 0 2 1 0 0 0 0 0 0 0 2 0 2 1 0 1 0 0 1 1 0 0 0 0 0 0 0 0 0 0 0 0 0 0 1 0 0 0 0 0 0 0 0 0
"man" 3 0 0 0 0 0 0 0 0 0 0 0 1 1 0 0 0 2 0 2 1 0 1 0 0 1 2 0 0 0 0 0 0 0 0 0 0 1 0 1 0 1 0 0 0 0 0 1 0 0 0
"vrouw" 3 1 2 0 2 0 0 0 1 0 0 0 1 1 0 0 0 2 2 2 1 1 2 0 0 2 2 0 2 2 2 2 2 1 2 2 2 2 2 1 1 2 0 0 2 0 2 2 2 0 2
"man" 3 0 0 0 0 0 2 0 0 0 0 0 0 0 0 2 0 2 2 2 2 2 2 1 2 2 1 2 0 0 0 0 1 0 1 0 2 0 2 2 0 2 0 0 2 2 0 2 2 0 1
"man" 1 0 1 0 2 2 1 0 1 0 1 2 1 0 1 1 1 0 1 0 1 0 1 0 0 0 1 0 1 0 0 0 0 0 0 0 0 0 1 2 0 1 0 0 0 0 0 1 0 0 0
"vrouw" 2 1 0 0 1 1 0 0 1 0 0 1 2 2 0 1 0 1 1 2 0 2 2 1 1 2 2 2 2 2 2 2 2 2 1 1 2 2 2 2 2 2 0 0 1 1 2 2 1 1 2
"vrouw" 3 1 0 0 2 2 0 0 1 0 1 1 0 0 0 0 0 2 0 2 2 0 1 0 1 1 1 0 0 0 0 0 2 0 0 1 1 0 2 1 0 1 0 0 0 0 0 2 1 0 0
"vrouw" 1 1 2 0 2 2 0 0 1 0 0 0 0 0 0 0 0 0 0 2 2 1 0 0 0 1 1 0 0 0 0 0 0 0 0 1 0 0 1 0 0 1 0 0 0 0 0 1 0 0 0
"vrouw" 1 1 2 0 2 2 0 1 2 2 0 1 0 1 0 1 1 0 2 2 2 2 2 0 0 1 2 2 1 2 2 2 2 2 2 2 2 2 2 2 2 2 2 0 1 1 1 2 2 2 2
"vrouw" 3 2 0 0 0 2 1 0 0 0 2 0 0 0 0 0 0 0 0 1 1 0 0 0 0 2 1 0 0 0 0 0 1 0 0 0 0 0 1 1 0 1 0 0 0 0 0 0 0 0 0
"man" 1 1 0 0 2 1 1 1 2 2 1 2 2 0 1 2 0 0 1 2 2 2 2 2 2 2 2 2 1 2 1 2 1 1 2 1 1 2 1 1 1 0 2 2 1 0 0 0 0 0 0
"man" 3 0 0 0 0 0 0 0 0 0 0 0 0 0 0 0 0 1 0 1 0 1 1 0 0 1 1 0 0 0 0 0 0 0 0 0 0 0 0 0 0 0 0 0 0 0 0 0 0 0 0
"vrouw" 3 0 0 0 0 0 2 0 0 2 1 0 2 2 0 0 0 1 2 1 2 1 1 0 0 0 1 0 0 0 0 0 1 0 0 0 0 0 0 1 0 1 0 0 0 0 0 1 1 0 0
"vrouw" 1 1 0 0 2 0 1 0 1 2 0 1 2 2 0 2 0 0 0 1 2 0 1 1 0 2 1 0 1 1 0 0 0 0 0 0 1 1 1 2 0 2 0 0 1 0 0 2 2 0 0
"man" 2 2 2 0 2 2 1 1 2 2 2 1 2 2 0 2 1 2 2 2 1 2 2 0 1 2 2 2 2 2 0 1 1 0 2 0 0 2 2 1 0 2 1 2 0 0 0 1 1 0 0
"vrouw" 3 1 0 0 2 1 1 0 1 1 0 1 2 1 0 1 0 2 0 2 2 2 2 0 2 2 2 2 2 2 2 2 2 2 2 2 2 2 2 2 2 2 0 0 2 0 2 1 0 0 0
"man" 2 0 0 0 0 0 0 0 0 0 0 0 0 0 0 0 0 0 0 2 2 2 1 0 0 2 2 1 1 1 0 1 1 0 2 0 1 2 1 2 1 2 0 0 1 0 0 1 2 0 0
"vrouw" 3 2 0 0 1 1 2 2 2 2 1 2 2 2 0 2 0 2 0 2 2 2 2 0 2 2 2 2 0 2 0 0 0 0 0 2 2 0 2 2 2 2 2 2 0 0 0 1 1 2 0
"vrouw" 3 2 2 0 2 2 2 0 1 2 1 2 0 2 0 2 0 2 0 2 2 0 2 0 0 2 2 0 2 2 0 1 1 0 1 0 2 1 2 2 0 2 0 0 1 0 0 1 0 0 0
"vrouw" 1 0 0 0 0 0 0 0 0 0 0 0 0 1 0 0 0 1 0 1 0 0 0 0 0 0 0 0 0 0 0 0 0 0 0 0 0 0 0 0 0 0 0 0 0 0 0 0 0 0 0
"vrouw" 3 2 2 0 2 2 1 0 2 1 1 0 2 2 0 2 0 1 2 2 1 1 1 0 0 2 2 0 1 2 1 1 1 0 0 0 1 1 2 0 0 2 0 0 1 1 0 2 2 0 0
"vrouw" 3 1 1 0 1 1 0 0 1 0 1 0 0 0 0 0 0 1 0 1 0 0 0 0 0 1 2 0 0 0 0 1 0 1 1 0 0 0 0 0 0 2 0 0 0 0 0 1 0 0 0
"man" 1 0 2 0 2 2 0 1 0 0 0 0 0 0 0 0 0 0 1 2 2 0 0 0 0 0 1 0 0 0 0 0 1 0 0 0 0 0 2 2 0 0 0 0 1 0 0 1 1 0 0
"man" 3 0 0 0 0 0 0 0 1 0 0 0 0 0 0 0 0 1 0 1 1 0 0 0 0 1 1 2 0 0 0 0 0 0 0 0 0 0 0 1 0 1 0 0 0 0 0 0 0 0 0
"vrouw" 3 2 0 0 2 0 0 1 2 1 0 0 0 0 0 0 1 0 0 2 0 0 0 0 0 1 2 0 0 2 0 0 1 0 0 1 0 0 0 0 0 2 0 0 0 0 0 0 0 0 0
"vrouw" 3 1 2 0 2 0 2 2 2 2 0 2 2 2 2 2 1 2 0 2 2 0 2 2 0 2 0 0 1 0 0 1 2 0 0 1 1 1 2 2 0 2 0 0 0 0 0 2 2 1 1
"vrouw" 2 1 1 0 0 2 0 0 2 1 2 1 1 1 0 1 0 2 0 2 2 2 2 0 1 2 2 2 2 2 1 2 2 0 2 2 2 2 1 2 1 2 0 0 2 0 0 2 2 2 0
"vrouw" 3 1 0 0 0 1 1 0 0 2 0 1 2 0 0 0 0 0 0 1 2 1 1 0 1 2 2 2 0 1 0 0 1 0 1 0 0 0 2 0 0 0 0 0 0 1 0 2 2 0 0
"vrouw" 3 1 2 0 2 2 1 1 2 2 2 0 1 2 0 0 0 2 1 2 2 2 1 0 0 0 1 2 2 2 1 2 2 0 2 2 2 2 1 2 0 2 1 0 1 0 0 2 2 0 0
"vrouw" 2 0 0 0 1 0 1 1 0 1 0 0 0 0 1 0 0 2 0 1 0 1 0 0 0 1 2 0 2 0 1 0 1 1 0 1 1 1 1 0 1 2 0 1 2 0 1 0 0 0 0
"man" 3 2 0 0 0 0 0 1 2 0 0 0 1 1 0 0 0 2 0 2 2 2 2 2 1 2 2 2 2 2 2 2 2 1 2 2 2 2 2 2 1 2 2 0 0 0 0 2 2 0 0
"vrouw" 3 1 1 0 0 0 2 1 2 0 0 2 0 0 0 1 1 2 2 2 2 1 2 0 2 1 1 0 1 0 1 1 1 0 0 2 0 1 0 2 0 2 0 0 2 0 2 2 2 0 1
"vrouw" 3 2 2 0 2 2 0 0 2 2 0 0 1 2 1 0 0 1 1 2 1 0 2 0 0 2 1 0 0 1 0 1 1 0 1 1 1 2 1 1 0 1 0 0 0 0 0 1 1 0 0
"vrouw" 1 2 2 1 2 2 1 2 1 2 2 2 1 1 0 0 0 1 2 2 2 2 2 1 2 2 2 1 2 2 2 2 2 2 2 2 2 2 2 0 0 2 2 0 0 0 2 2 1 1 0
"vrouw" 3 0 0 0 0 0 0 0 1 0 0 0 1 1 0 0 0 0 0 1 1 0 0 0 0 0 0 0 0 0 0 0 0 0 0 0 0 0 0 0 0 1 0 0 0 0 0 0 0 0 0
"vrouw" 2 1 1 0 2 2 2 0 2 0 2 1 1 1 0 0 0 2 0 2 2 2 2 1 0 2 2 1 1 2 0 2 2 0 2 0 1 2 0 0 0 2 0 0 1 0 0 2 2 1 0
"vrouw" 2 0 1 0 1 2 0 2 2 2 1 2 1 2 0 1 0 1 1 2 2 2 2 0 0 2 2 1 1 1 0 1 0 0 1 0 0 1 0 2 0 2 0 0 0 1 0 0 0 0 0
"vrouw" 3 2 2 0 2 2 2 0 2 0 2 0 0 1 1 0 0 2 0 2 2 0 2 0 0 2 2 0 0 2 0 1 2 0 0 0 2 2 2 2 0 2 0 0 0 0 0 2 2 0 0
"vrouw" 3 1 1 0 2 1 1 0 1 0 0 0 0 0 0 1 0 2 1 2 2 2 2 2 1 2 2 2 2 2 1 1 1 0 2 0 1 2 2 1 0 2 0 0 0 0 0 2 2 1 2
"man" 3 1 1 0 1 1 0 0 0 1 1 1 1 0 0 0 0 0 0 2 1 2 0 0 1 2 0 2 0 0 0 0 0 0 0 0 0 0 0 0 0 0 2 0 2 1 0 2 2 0 2
"man" 1 1 1 0 0 0 0 1 1 0 2 1 0 0 0 0 0 0 1 2 1 1 0 0 0 1 1 1 0 0 0 0 0 0 0 0 0 0 0 0 0 0 1 1 1 1 0 1 0 0 2
"vrouw" 1 0 1 0 0 0 0 0 2 0 0 0 1 1 0 0 0 0 1 2 1 2 0 0 0 2 2 1 0 1 0 0 0 0 0 0 0 1 1 1 0 2 0 1 1 0 0 0 0 0 1
"man" 1 0 0 0 0 0 0 0 0 2 2 0 0 0 1 1 0 2 0 1 1 0 2 0 0 1 1 0 2 1 1 2 1 0 1 0 0 2 2 0 0 0 0 0 0 0 0 0 0 0 0
"man" 1 0 0 0 0 0 0 0 0 0 0 0 0 0 0 0 0 0 0 0 0 0 0 0 0 0 1 0 0 0 0 0 0 0 0 0 0 0 0 0 0 0 0 0 0 0 0 0 0 0 0
"vrouw" 1 1 0 1 0 0 0 0 1 0 1 0 1 1 0 0 0 2 0 1 2 0 0 0 0 1 0 0 0 0 0 0 0 0 0 0 0 0 1 2 0 2 1 0 0 0 0 0 0 0 0
"vrouw" 3 1 1 0 1 2 0 0 1 2 1 0 0 0 0 1 1 2 0 2 2 1 2 0 0 1 1 0 1 2 0 2 2 0 2 1 1 2 2 2 0 0 0 0 1 0 0 2 2 0 1
"vrouw" 1 1 1 1 1 1 0 0 2 2 0 2 1 2 0 0 0 0 0 1 2 0 2 0 0 1 0 0 0 0 0 0 0 0 0 0 0 0 1 0 1 0 0 0 0 0 0 0 0 0 0
"man" 3 1 0 0 0 1 0 2 2 0 0 1 2 0 0 1 0 2 0 2 1 0 2 2 0 2 0 0 0 1 0 2 1 0 2 0 0 1 2 2 0 2 0 0 0 0 0 2 2 2 0
"vrouw" 3 1 1 0 1 1 0 1 1 0 1 0 2 2 0 0 0 2 0 2 1 1 2 0 1 0 1 0 1 2 0 0 2 0 0 0 0 2 2 0 0 2 1 0 0 0 0 0 0 0 0
"man" 3 1 2 0 2 2 2 1 0 0 1 2 0 0 0 1 0 1 0 2 2 0 2 0 1 2 1 0 0 1 0 1 0 0 1 0 0 1 2 2 0 2 0 0 1 0 0 1 1 0 0
"vrouw" 3 0 1 0 0 0 0 0 1 1 0 0 1 0 0 0 0 0 0 0 1 0 1 0 0 0 0 0 0 0 0 0 0 0 0 0 0 0 1 0 0 1 0 0 0 0 0 0 0 0 1
"vrouw" 2 2 0 0 2 0 0 0 2 0 0 0 2 0 0 0 0 2 0 2 2 2 1 0 0 2 2 2 0 0 0 1 0 0 0 0 0 1 1 2 0 2 0 0 2 0 0 2 2 0 0
"vrouw" 3 1 2 0 2 2 0 1 2 0 0 0 0 0 2 1 1 1 0 2 2 2 1 0 1 2 2 1 0 0 0 0 0 0 0 1 1 0 0 2 0 0 1 0 0 0 0 2 1 0 0
"man" 3 0 0 0 0 0 1 1 1 0 0 0 0 0 0 0 0 1 0 2 1 2 1 1 0 2 2 2 0 0 0 1 0 0 0 1 0 0 1 1 0 1 2 0 2 0 0 0 0 2 2
"man" 2 0 0 0 0 0 0 0 0 0 0 0 0 0 0 0 0 0 0 1 0 0 0 0 0 0 0 0 0 0 0 0 0 0 0 0 0 0 0 0 0 0 0 0 0 0 0 1 0 0 0
"man" 1 0 0 0 0 0 0 0 1 1 0 0 2 1 0 0 0 0 1 0 1 0 0 0 0 0 2 0 0 0 0 1 0 0 0 1 0 1 0 0 0 0 0 0 0 0 0 1 0 0 0
"vrouw" 3 2 0 0 2 2 2 2 2 1 0 1 2 2 0 1 0 2 2 2 2 2 2 0 2 2 2 2 0 1 0 1 2 0 1 2 2 1 2 2 2 2 2 2 1 2 0 2 2 2 1
"vrouw" 2 0 0 0 1 1 0 0 0 0 0 1 0 0 0 0 0 0 0 0 1 0 0 0 0 0 0 0 0 0 0 0 0 0 0 0 0 0 0 0 0 0 2 0 0 0 0 0 0 0 0
"man" 2 0 0 0 0 0 1 0 0 2 0 0 1 0 0 0 0 2 0 0 0 0 1 0 0 1 2 0 2 2 1 0 0 0 0 1 0 1 0 0 0 2 2 0 1 0 0 0 1 0 0
"vrouw" 1 2 2 0 1 1 0 0 2 2 1 1 2 2 1 0 0 0 0 2 2 1 2 0 0 2 2 2 1 1 1 0 0 0 0 0 1 1 1 2 2 2 2 0 0 0 0 0 0 0 0
"vrouw" 3 2 2 0 2 0 2 0 1 1 0 0 2 1 2 0 0 2 2 2 2 2 2 0 1 2 2 2 2 2 1 2 2 1 2 1 2 2 2 2 0 2 1 0 0 0 0 2 2 1 0
"man" 3 1 0 0 0 0 2 0 0 2 0 0 1 2 1 0 0 2 2 2 1 2 2 1 2 2 1 2 0 0 0 0 0 0 0 0 0 0 1 0 2 1 2 0 0 0 0 1 1 2 2
"vrouw" 3 1 2 0 2 2 2 2 2 0 1 0 0 0 1 0 0 2 0 2 2 1 1 0 0 2 2 1 2 1 1 1 2 1 1 1 2 2 2 2 0 1 0 0 0 0 1 1 1 0 0
"vrouw" 2 1 1 0 1 2 1 0 2 2 1 0 1 2 0 0 0 1 2 2 2 2 0 0 0 1 1 1 0 0 0 0 0 0 0 0 0 0 1 2 1 1 0 0 1 0 0 1 0 0 0
"man" 3 1 0 0 2 1 1 1 1 1 2 2 1 1 0 1 0 1 0 2 2 2 1 1 0 1 2 1 1 1 1 1 1 0 0 0 1 0 2 2 0 0 0 0 1 1 0 2 1 0 0
"man" 3 2 1 0 0 0 2 1 2 2 2 1 2 1 1 2 0 2 2 2 2 2 2 2 1 2 2 2 2 2 2 2 2 1 2 2 2 2 2 2 0 2 0 0 0 0 0 1 2 0 1
"vrouw" 2 0 1 0 2 0 0 0 0 1 0 0 0 0 0 0 0 0 0 2 0 0 1 0 0 0 1 0 0 0 0 0 0 0 0 0 0 1 0 0 0 2 0 0 0 0 0 1 1 0 0
"man" 1 2 1 0 1 1 1 0 2 0 1 2 2 1 2 2 2 2 0 2 2 2 2 0 0 2 2 1 2 2 2 2 2 2 2 2 2 2 1 2 0 0 0 0 0 0 1 0 0 0 0
"man" 2 2 1 0 2 2 2 2 1 2 1 0 0 2 1 1 0 2 2 1 2 0 2 0 1 1 2 0 2 2 0 1 0 0 0 0 1 2 2 2 0 2 2 0 0 0 0 1 2 0 2
"man" 3 0 1 0 0 1 0 1 1 0 1 0 0 0 0 0 0 2 0 2 2 2 2 0 0 2 2 1 2 2 0 2 1 0 1 0 0 2 2 2 0 2 0 0 2 0 0 0 0 0 1
"vrouw" 1 2 0 0 2 2 0 1 2 1 1 2 1 2 2 2 2 0 0 2 0 0 0 0 0 2 2 1 0 0 0 0 0 0 0 0 0 0 1 0 0 2 1 0 0 0 0 0 1 0 0
"vrouw" 3 1 2 0 2 2 0 0 1 0 0 0 0 0 2 0 0 2 1 2 2 1 2 0 0 2 2 1 0 0 0 1 0 0 1 0 1 1 2 2 0 2 0 0 0 0 0 0 0 0 0
"vrouw" 3 0 0 0 0 2 1 0 2 2 0 0 2 1 0 0 0 2 0 2 2 1 2 0 0 2 2 0 2 0 1 1 1 1 2 0 0 1 0 0 0 2 0 0 0 0 1 2 1 0 0
"vrouw" 2 0 0 0 0 1 1 1 2 1 0 1 1 0 0 1 0 0 1 2 1 2 1 0 0 0 2 1 0 0 0 0 1 0 0 0 0 0 1 0 0 2 0 0 0 0 0 2 1 0 0
"vrouw" 3 0 0 0 0 1 2 1 0 1 0 1 1 0 1 1 0 1 0 2 1 2 0 1 2 2 1 2 0 0 0 0 0 0 0 0 0 0 0 1 0 2 2 1 1 0 0 0 0 1 0
"vrouw" 2 1 0 0 2 2 1 0 2 2 1 2 2 2 1 0 0 0 1 2 2 2 1 0 0 2 2 1 2 2 2 0 2 1 1 2 2 0 1 2 0 2 0 0 0 0 1 2 2 0 0
"vrouw" 3 1 1 0 1 1 2 0 2 2 1 1 1 1 0 0 0 1 0 1 1 0 0 0 0 0 0 0 0 0 0 0 0 0 0 0 0 0 0 1 0 1 0 0 0 0 0 1 0 0 0
"vrouw" 3 0 0 0 0 0 0 0 2 1 1 1 0 0 0 1 0 1 2 2 2 2 2 0 1 2 2 2 1 1 0 1 1 0 0 1 1 1 1 2 0 2 2 0 0 2 0 2 2 0 0
"vrouw" 2 0 1 0 1 0 0 1 0 2 1 0 0 0 1 1 0 2 1 2 0 1 2 0 0 0 0 1 2 2 1 0 0 0 0 1 0 2 0 1 0 2 2 0 1 0 0 0 2 0 0
"man" 3 0 0 0 2 2 0 1 2 1 0 0 1 0 0 0 0 2 0 2 2 0 2 0 0 2 2 0 1 0 1 2 2 0 2 1 2 2 2 2 0 1 0 0 0 0 0 1 1 0 0
"vrouw" 2 2 2 1 2 2 1 1 2 1 1 1 2 1 0 0 0 2 1 2 1 2 2 1 2 2 2 2 2 2 2 2 2 1 2 2 2 2 2 1 2 2 1 2 2 0 1 2 2 0 1
"man" 1 2 1 0 1 2 2 1 2 1 2 2 1 1 0 2 0 1 1 2 1 1 0 0 2 0 2 1 0 1 0 1 0 0 0 1 0 0 2 2 0 2 1 0 2 0 0 1 0 0 0
"man" 3 1 0 0 2 1 1 1 2 2 1 1 0 1 1 1 2 1 0 1 1 1 1 0 0 1 2 1 0 1 0 0 1 0 1 0 0 0 1 1 0 1 1 0 0 1 0 0 1 0 0
"vrouw" 3 0 2 0 2 2 0 2 2 1 0 2 2 2 0 2 2 2 1 2 2 2 0 0 0 2 2 1 2 1 0 2 1 0 1 1 1 1 1 2 1 2 0 0 1 0 0 2 2 0 0
"vrouw" 3 0 1 0 1 0 0 0 1 0 1 0 2 2 0 0 0 2 0 2 1 2 2 0 0 2 2 2 1 1 0 0 2 0 1 2 2 1 1 1 0 2 0 0 0 0 0 2 2 0 1
"vrouw" 3 0 2 0 2 2 0 1 1 2 0 0 2 2 0 1 1 2 0 2 2 0 1 0 0 2 2 0 1 2 1 2 0 0 1 1 1 1 0 2 0 0 0 0 2 0 0 1 1 0 0
"vrouw" 3 1 2 0 2 2 0 1 2 0 2 0 0 1 0 0 0 1 0 2 2 1 1 0 0 2 2 0 1 1 0 0 2 1 1 0 2 1 2 2 0 1 1 0 1 0 1 1 1 0 0
"man" 3 0 0 0 0 0 0 0 0 1 0 0 0 0 0 0 0 0 0 1 1 0 1 0 0 1 0 0 0 0 0 0 0 0 0 0 0 1 1 1 0 0 0 0 0 0 0 1 0 0 0
"vrouw" 3 0 0 0 0 0 0 0 2 2 0 2 0 0 2 0 0 0 0 2 2 0 0 0 0 1 0 0 0 0 0 0 0 0 0 0 0 0 0 2 0 0 0 0 0 0 0 0 0 0 0
"vrouw" 2 2 1 1 2 0 0 1 2 2 1 2 2 0 0 1 1 2 0 2 2 2 2 0 1 2 2 2 1 0 0 1 0 0 1 0 1 2 2 1 0 2 2 0 0 0 1 1 2 0 0
"vrouw" 3 0 1 0 2 1 1 0 1 0 0 0 0 1 0 0 1 2 0 2 0 2 1 0 0 2 2 2 2 1 2 1 0 1 2 2 0 1 1 2 2 2 2 0 2 1 1 1 1 0 0
"man" 3 0 0 0 1 0 0 1 1 0 0 0 0 0 0 0 0 2 0 2 1 2 1 0 0 2 2 2 1 1 1 1 0 0 0 1 0 1 2 1 0 0 0 0 2 0 0 0 2 1 0
"vrouw" 2 2 2 0 2 2 2 0 2 2 2 2 2 2 2 2 2 2 2 2 2 2 2 0 0 2 2 0 0 0 0 1 0 0 1 0 0 0 2 2 1 2 2 0 0 0 0 0 1 0 0
"man" 2 1 0 0 0 0 2 1 1 2 1 1 2 1 0 0 0 2 0 2 2 2 1 0 0 2 2 1 2 2 1 1 1 1 2 1 1 2 2 2 0 1 0 0 0 0 1 0 2 0 0
"man" 3 0 2 0 1 0 2 0 2 2 0 0 0 1 0 0 0 2 2 2 2 2 2 1 0 2 2 1 2 2 2 2 2 2 2 2 2 2 2 2 0 2 0 0 2 0 2 2 2 0 1
"man" 3 0 1 0 0 1 1 0 0 0 0 0 0 0 0 0 0 1 0 2 2 1 0 2 0 2 2 0 1 1 0 0 0 0 0 0 0 1 0 0 0 1 0 0 0 0 0 0 0 0 0
"vrouw" 3 1 0 0 2 0 0 1 2 0 2 0 0 2 0 2 0 1 1 2 2 2 0 0 2 2 1 2 0 2 0 1 2 1 1 0 1 1 1 0 0 1 2 0 0 0 0 2 2 2 0
"vrouw" 3 1 0 0 0 0 0 0 1 0 0 0 0 0 0 0 0 2 0 2 2 2 2 0 1 1 2 1 1 1 1 0 1 1 1 1 1 1 1 0 0 2 0 0 1 0 1 0 0 0 0
"vrouw" 2 0 0 0 2 2 0 0 2 2 0 2 2 2 2 0 0 2 1 2 2 1 2 0 1 2 2 0 0 1 0 2 2 0 1 0 1 2 0 2 0 2 0 0 1 0 0 0 0 0 0
"man" 2 0 1 0 0 2 0 2 1 0 0 0 2 1 1 0 0 2 1 2 2 0 1 0 0 1 2 0 2 2 0 2 1 0 1 0 1 1 1 2 0 1 0 0 0 0 0 0 0 0 0
"vrouw" 3 0 2 0 0 0 2 0 0 2 0 0 0 1 0 1 1 2 0 2 0 0 2 0 1 2 2 2 0 2 0 1 1 0 2 0 1 2 1 0 0 1 0 0 0 0 0 0 1 0 0
"man" 3 1 2 0 2 2 0 1 1 0 1 0 0 0 0 1 0 2 1 2 1 2 2 1 2 1 2 2 2 2 2 2 2 0 2 1 1 2 0 2 0 2 0 0 0 0 0 2 2 0 0
"man" 3 1 0 0 0 0 1 1 1 0 0 1 2 1 1 2 1 2 2 2 2 2 2 1 2 2 0 2 1 2 0 1 2 1 1 1 2 2 1 2 1 2 2 2 2 1 1 1 2 2 0
"vrouw" 3 1 0 0 0 1 1 2 2 0 0 0 2 1 0 0 0 2 0 2 2 0 2 0 0 2 0 2 0 0 0 0 0 0 1 0 0 2 0 2 0 2 0 0 0 0 0 1 1 0 0
"vrouw" 3 1 2 0 2 1 0 1 2 1 1 1 1 0 0 0 0 1 1 2 1 0 0 0 0 2 0 0 0 0 0 0 0 0 0 0 0 0 0 0 0 0 0 0 1 0 0 0 0 0 1
"vrouw" 2 2 2 0 2 2 2 1 1 2 1 2 2 2 1 2 2 2 0 2 2 2 2 0 2 2 2 2 2 2 2 2 2 0 2 2 2 2 2 2 0 2 0 2 2 2 2 0 0 1 2
"vrouw" 1 1 0 0 0 1 0 0 2 1 1 1 1 1 0 0 0 2 2 2 2 2 2 2 1 2 1 1 2 2 2 1 2 1 2 1 1 2 1 2 0 2 1 0 1 2 1 2 2 1 0
"man" 3 0 0 0 0 0 0 0 0 1 1 1 0 0 0 0 0 2 1 2 2 2 2 2 2 2 1 2 2 2 2 2 2 0 2 1 2 2 2 2 2 2 1 0 1 1 1 1 1 2 0
"vrouw" 3 2 2 0 0 0 2 2 0 2 1 2 1 1 1 0 1 2 0 2 2 2 1 0 0 2 2 2 2 2 1 2 2 0 2 2 2 2 2 2 1 1 1 1 2 1 0 1 0 0 0
"man" 3 1 2 0 2 1 2 0 1 1 2 0 2 1 2 2 1 1 1 2 2 2 2 0 2 2 2 2 1 2 0 0 1 0 1 0 1 2 2 2 1 2 2 0 2 1 0 0 2 0 2
"vrouw" 3 1 0 0 1 1 0 0 2 0 0 0 1 1 0 1 0 2 0 2 2 0 2 0 0 2 2 0 1 2 0 1 1 0 1 0 1 2 2 2 0 2 0 0 0 0 0 1 0 0 1
"vrouw" 1 1 0 0 0 1 1 2 2 1 1 1 2 1 0 1 1 0 0 2 1 2 1 0 2 1 2 2 0 0 0 0 0 0 0 0 0 0 0 1 0 1 1 1 0 0 0 0 0 0 0
"vrouw" 1 1 2 0 1 1 0 2 1 2 1 1 2 2 0 0 2 2 1 2 2 2 2 1 0 2 2 1 2 2 1 2 1 0 1 2 2 2 2 2 0 2 0 0 1 1 0 0 0 1 0
"man" 3 0 0 0 0 1 1 0 1 0 0 0 0 0 0 0 0 2 0 2 1 0 0 0 0 0 1 0 0 0 0 0 0 0 0 0 0 0 0 1 0 1 0 0 0 0 0 1 1 0 0
"vrouw" 3 2 2 0 2 2 1 2 2 0 2 2 1 1 1 2 0 2 0 2 2 2 2 2 2 2 2 1 1 2 0 2 2 0 2 2 2 2 2 2 0 2 0 0 1 0 0 2 2 2 0
"man" 2 2 1 0 1 1 0 0 1 1 1 0 1 1 0 0 0 0 0 2 1 0 2 0 0 2 2 1 1 1 1 1 1 1 1 1 1 2 1 1 0 0 0 0 0 1 0 1 1 0 0
"vrouw" 3 2 2 0 2 2 2 2 1 2 1 2 2 2 2 2 2 2 2 2 2 2 2 1 2 2 1 2 0 0 0 0 1 0 1 1 1 1 2 2 2 1 2 2 1 2 0 2 2 2 1
"vrouw" 1 1 2 0 1 2 1 1 2 2 0 0 1 1 0 0 0 0 2 2 1 2 0 0 2 2 0 2 0 0 0 0 0 0 0 0 0 0 1 2 0 1 2 0 0 2 0 0 0 0 0
"vrouw" 2 1 0 0 1 0 0 2 1 0 1 0 2 0 1 2 0 2 0 2 2 2 2 0 2 2 1 1 2 2 1 2 2 0 2 2 2 2 2 1 2 2 0 0 0 0 0 0 0 0 1
"man" 3 0 1 0 0 1 0 0 1 1 0 0 0 0 0 0 0 0 0 2 2 1 1 1 0 2 1 1 1 1 0 1 0 0 0 1 0 0 1 1 1 2 0 0 1 0 0 1 1 0 0
"vrouw" 3 2 2 0 2 2 0 0 1 0 2 0 0 0 0 0 0 1 0 2 1 0 1 0 0 2 0 0 0 0 0 0 0 0 2 0 0 0 0 0 0 0 0 0 0 0 0 0 0 0 1
"vrouw" 3 0 1 0 1 1 0 0 0 0 0 0 0 0 0 0 0 1 0 2 0 1 2 0 0 0 2 1 0 2 0 1 0 0 1 0 0 1 0 0 0 1 0 0 0 0 0 1 0 0 0
"vrouw" 1 1 1 0 0 2 2 2 2 1 2 2 2 1 2 0 0 1 2 1 2 2 0 2 1 2 2 2 2 2 2 2 2 2 1 2 2 2 2 2 0 0 0 0 0 1 2 2 2 0 0
"man" 2 0 0 0 0 0 0 0 0 0 0 0 2 1 0 0 0 0 0 1 0 0 0 0 0 1 0 0 0 0 0 0 0 0 0 0 0 0 0 0 0 0 0 0 0 0 0 0 0 0 0
"vrouw" 3 0 1 0 1 1 1 1 1 1 0 0 2 1 0 0 0 2 0 2 2 2 2 1 0 2 2 2 2 2 0 1 1 0 1 1 1 2 2 2 2 2 0 2 2 0 0 1 1 0 0
"man" 1 2 0 0 0 0 0 0 2 0 1 0 2 2 0 0 0 0 0 0 0 0 0 0 0 0 1 0 2 2 1 1 0 0 2 1 1 2 0 0 0 0 0 0 0 0 0 0 0 0 0
"man" 3 0 1 0 1 1 1 1 0 0 0 2 0 0 0 1 0 2 0 2 2 2 2 0 1 2 2 2 0 2 1 2 2 1 1 1 1 1 2 1 0 2 1 0 0 0 1 2 2 0 1
"vrouw" 2 0 2 0 1 2 0 0 0 0 0 0 0 0 0 0 0 1 2 2 0 0 0 0 0 1 2 0 0 0 0 0 0 0 1 0 0 0 2 0 0 2 0 0 0 0 0 0 0 0 2
"vrouw" 3 1 0 0 0 0 0 0 2 0 0 0 0 0 0 0 0 2 0 2 2 2 1 0 0 2 2 1 0 1 0 1 1 0 0 1 1 1 2 2 0 2 0 0 0 0 0 1 0 0 0
"vrouw" 3 1 1 0 0 0 0 0 2 0 1 0 1 0 0 0 0 1 1 1 0 1 0 2 0 1 0 2 0 0 0 1 2 0 0 1 2 1 1 0 0 2 0 0 1 1 0 2 2 0 0
"man" 3 2 2 0 2 2 1 1 2 2 2 2 1 1 2 1 1 2 1 2 1 2 2 0 2 2 2 2 2 2 1 0 2 2 2 2 2 2 2 1 0 2 0 0 1 0 2 2 2 0 0
"vrouw" 3 1 2 0 2 1 2 0 2 1 2 1 2 2 1 2 0 2 2 2 2 2 2 1 0 2 2 2 0 2 0 2 1 0 0 0 0 0 0 2 0 2 0 0 2 0 0 0 2 1 0
"man" 2 0 1 0 1 2 0 0 2 2 0 1 2 0 0 0 0 1 1 2 1 2 0 0 0 1 1 1 0 0 0 0 0 0 1 0 0 0 1 0 0 1 0 0 1 0 0 2 1 1 0
"man" 3 2 0 0 1 0 0 2 2 2 2 2 1 1 2 1 0 2 2 2 2 2 2 0 2 2 2 2 2 2 1 2 2 0 2 2 2 2 2 0 0 2 2 0 0 0 0 2 2 0 0
"vrouw" 1 1 0 0 0 0 0 0 2 0 1 0 1 1 2 0 0 0 1 1 0 1 0 0 0 2 1 1 2 2 1 1 2 1 1 2 1 2 2 0 0 1 0 0 0 0 1 1 1 0 1
"vrouw" 1 2 2 1 2 2 2 1 2 2 1 2 2 2 0 0 1 2 1 2 2 1 1 2 1 2 2 2 1 1 2 2 2 2 2 2 2 2 2 2 1 2 0 0 2 0 2 2 2 1 2
"man" 1 2 1 0 0 2 1 2 2 1 2 1 1 1 0 0 0 0 1 2 1 1 2 0 1 2 2 1 2 2 2 2 2 2 2 2 2 2 2 1 0 2 0 2 1 2 2 2 2 2 2
"man" 3 0 2 0 0 1 0 0 0 0 0 0 0 0 0 0 0 0 0 1 1 0 0 0 0 0 1 0 0 0 0 0 0 0 0 0 0 0 1 1 0 1 0 0 0 0 0 2 0 0 0
"man" 3 1 0 0 0 1 0 2 0 0 0 0 0 0 0 0 0 2 0 2 2 2 1 0 1 2 2 2 2 2 2 2 2 1 2 1 1 1 2 0 1 2 1 0 0 0 0 0 0 1 1
"vrouw" 2 1 0 0 0 0 0 2 1 0 2 0 0 0 0 0 0 2 0 1 1 2 2 0 0 2 2 2 2 2 2 2 2 1 2 1 1 2 1 0 0 1 2 0 0 0 1 0 0 0 0
"vrouw" 3 1 2 1 2 2 0 1 2 1 1 0 2 0 0 1 0 2 2 2 0 2 2 0 2 2 2 2 0 1 0 2 2 0 1 0 0 1 1 0 2 2 2 2 0 0 0 1 1 2 0
"man" 3 0 1 0 2 2 0 0 1 0 0 0 0 0 0 0 0 0 0 2 2 0 0 0 0 2 2 0 0 0 0 0 0 0 0 0 0 0 1 2 0 0 0 0 0 0 0 0 0 0 0
"vrouw" 2 1 2 0 2 2 2 0 2 2 2 0 2 2 2 0 0 2 2 2 2 2 2 2 0 2 2 1 1 2 1 2 1 1 2 0 1 2 1 2 0 2 1 0 2 1 1 2 2 0 2
"man" 3 0 0 0 0 0 0 0 0 2 0 0 0 0 0 0 0 2 0 2 1 0 0 0 0 2 2 0 0 2 0 1 0 1 1 0 0 1 2 0 0 0 0 0 0 0 1 1 0 0 0
"vrouw" 2 1 1 0 1 1 0 0 1 1 1 0 1 1 0 0 0 2 0 2 2 2 2 0 0 2 2 1 2 0 1 1 2 1 2 0 0 2 2 2 0 2 0 0 0 0 1 2 2 0 0
"vrouw" 1 1 1 0 2 2 1 0 2 2 0 0 2 2 0 1 1 2 1 1 2 1 2 0 1 2 2 1 2 2 2 2 2 0 2 1 1 2 1 2 0 2 0 0 1 2 0 2 1 0 1
"vrouw" 2 2 0 0 0 1 0 0 1 1 0 2 1 2 2 0 0 0 2 0 2 2 2 0 2 2 2 1 0 0 2 0 2 2 2 2 2 2 2 2 2 2 0 0 0 0 2 1 0 1 1
"vrouw" 1 2 2 1 1 2 2 1 2 2 1 2 2 2 0 1 1 2 2 2 2 0 1 0 1 1 2 1 1 1 1 2 1 1 0 0 0 1 2 2 2 1 1 0 0 2 0 0 1 1 0
"man" 3 0 2 0 1 1 0 2 2 0 1 1 2 2 1 1 0 2 0 2 2 1 2 1 1 2 2 1 2 1 1 1 1 1 1 1 2 2 2 2 0 2 1 0 1 0 1 2 1 0 0
"vrouw" 3 1 1 0 2 2 2 1 1 0 0 0 0 1 0 1 1 1 0 2 2 2 1 0 1 2 2 2 0 1 0 0 0 0 0 0 0 1 1 1 0 2 2 0 0 0 0 1 2 0 1
"man" 3 0 0 0 0 1 0 0 0 0 0 0 0 0 0 0 0 1 0 2 1 0 2 0 0 1 2 0 2 1 0 1 0 0 1 0 0 1 1 0 0 1 0 0 0 0 0 0 0 0 0
"vrouw" 3 0 0 0 0 0 0 1 1 0 0 1 2 1 0 0 0 1 1 2 2 2 1 2 1 2 1 2 0 1 0 2 0 0 1 1 0 1 1 2 0 2 0 0 1 0 0 2 1 0 0
"man" 1 1 1 0 1 1 2 2 1 0 1 0 1 1 2 1 0 2 0 2 1 0 1 0 0 2 1 0 2 2 1 1 2 0 0 1 1 1 2 1 0 1 0 0 1 0 0 1 0 0 0
"vrouw" 3 1 0 0 0 0 0 1 1 1 0 1 1 0 0 1 0 1 0 2 2 1 1 0 1 2 2 1 0 1 0 1 1 0 0 0 0 1 1 0 0 2 0 0 0 0 0 0 0 0 0
"man" 3 1 2 0 2 1 2 1 0 2 0 1 0 0 0 1 0 2 1 2 2 2 2 0 0 2 2 1 2 2 2 2 2 2 2 2 1 2 1 2 0 1 1 0 0 0 2 2 1 0 0
"vrouw" 3 0 1 0 0 1 1 0 1 2 0 0 0 1 0 0 0 2 1 1 0 1 2 0 0 2 2 0 1 1 1 1 1 0 2 2 2 2 1 0 0 2 1 0 1 0 0 0 0 0 0
"vrouw" 3 2 2 0 0 2 1 2 1 2 2 0 1 2 1 2 0 2 0 2 0 2 1 0 0 2 2 2 1 1 1 2 2 1 0 1 1 1 2 2 0 2 0 0 2 0 0 0 0 0 0
"vrouw" 1 1 0 0 2 2 0 1 1 1 0 0 1 1 0 0 0 2 0 2 1 0 1 0 0 2 2 0 0 0 0 0 0 0 1 0 0 2 1 1 0 0 0 0 0 0 0 0 0 0 0
"vrouw" 3 1 0 1 2 2 2 0 1 2 2 1 0 1 2 0 0 2 0 2 2 2 2 0 0 2 2 2 2 2 1 1 2 0 1 0 0 2 0 2 0 2 0 0 2 0 0 2 2 0 0
"vrouw" 1 0 0 0 0 0 0 0 2 0 1 0 0 0 0 0 0 0 0 0 0 0 1 0 0 0 1 0 0 0 0 0 0 0 0 0 0 1 1 0 0 0 0 0 0 0 0 0 0 0 0
"vrouw" 3 2 0 0 2 1 1 2 2 0 1 1 0 0 0 1 0 2 2 2 2 2 2 2 2 2 2 2 1 1 0 2 1 0 2 1 2 2 2 0 0 2 0 0 2 2 1 2 2 2 0
"vrouw" 3 0 1 0 0 2 0 2 1 1 0 0 0 0 0 2 2 2 0 2 1 0 2 0 0 2 1 2 2 2 1 1 1 1 2 1 1 2 1 0 0 2 0 0 2 0 0 1 0 0 0
"vrouw" 2 2 1 0 0 2 2 0 2 2 1 0 0 1 2 0 0 2 1 2 2 0 1 0 0 1 2 0 0 0 0 0 2 0 1 0 2 1 2 2 0 2 0 0 0 0 0 2 2 0 0
"vrouw" 1 1 1 0 2 2 0 0 2 2 1 2 1 0 0 1 1 2 2 1 2 1 2 0 0 2 2 1 2 1 0 0 1 0 1 0 1 2 2 2 2 2 0 1 0 2 0 2 1 0 1
"man" 1 0 1 0 0 0 0 1 0 1 0 0 0 0 0 0 0 2 0 1 1 0 0 0 0 2 2 0 0 0 0 0 0 0 0 1 1 1 2 2 0 0 0 0 0 0 0 1 1 0 2
"man" 1 0 1 0 0 1 0 1 2 2 0 1 0 0 1 0 1 0 0 0 2 0 0 0 0 0 2 0 2 0 2 0 2 2 0 0 1 0 0 2 0 2 0 0 0 0 2 1 0 0 0
"vrouw" 1 2 1 0 1 1 2 1 2 1 0 0 0 1 0 1 0 2 1 1 2 1 2 2 0 1 2 1 0 0 0 0 1 0 1 1 1 2 2 2 1 2 0 0 2 0 0 2 0 1 0
"man" 2 0 2 0 0 0 0 0 0 0 0 0 0 0 0 1 0 2 1 2 1 1 1 0 0 2 1 1 1 0 0 1 0 0 1 1 0 0 0 2 0 0 2 2 1 0 0 0 1 1 1
"vrouw" 2 0 1 0 0 0 1 0 0 2 0 2 2 2 0 0 0 2 2 2 2 0 2 0 0 2 2 0 1 2 0 0 0 0 1 0 0 1 0 1 0 2 0 0 1 0 0 1 1 0 0
"man" 1 0 2 0 2 2 2 2 2 2 1 2 0 0 2 2 0 2 2 2 2 2 1 0 2 1 2 2 2 0 0 1 0 0 0 1 1 1 2 2 0 2 1 0 0 2 0 2 0 2 1
"vrouw" 1 1 2 0 2 2 0 1 2 2 1 1 2 1 0 0 0 2 1 2 2 0 2 0 0 2 2 2 1 0 0 1 0 0 0 1 0 0 2 2 0 1 0 1 2 0 0 1 2 0 0
"vrouw" 2 0 0 0 0 0 2 0 0 1 0 0 0 1 0 0 0 0 0 0 0 0 0 0 0 0 1 0 0 0 0 0 0 0 0 0 0 0 0 0 0 0 0 0 0 0 0 0 0 0 0
"vrouw" 3 2 2 0 2 1 2 2 1 1 1 0 0 0 2 0 0 1 1 1 1 0 2 0 0 2 2 0 1 2 0 1 0 0 0 0 0 1 1 1 0 2 0 0 0 0 0 1 0 0 0
"vrouw" 3 0 0 0 1 1 0 1 1 0 0 0 0 0 0 0 1 0 0 0 1 0 0 0 0 1 1 0 0 0 0 0 0 0 0 0 0 0 0 0 0 0 0 0 0 0 0 1 0 0 0
"vrouw" 2 1 1 0 1 1 1 0 2 2 1 1 2 2 0 2 0 2 2 2 2 2 2 2 2 2 2 1 2 2 2 2 2 2 2 1 2 2 1 1 1 2 2 0 2 1 2 2 2 0 1
"vrouw" 2 1 2 1 2 2 0 0 1 1 0 0 0 0 1 2 0 2 0 2 1 2 2 0 0 2 2 0 2 2 2 1 2 2 2 0 2 2 1 1 0 2 0 0 0 0 2 2 2 0 0
"man" 3 1 0 0 1 0 0 1 0 0 1 0 0 0 0 0 0 1 0 2 2 0 0 0 0 1 1 0 1 0 0 1 0 0 0 0 0 1 1 0 0 0 0 0 0 0 0 2 1 0 0
"vrouw" 2 1 0 0 0 1 0 2 2 0 0 2 2 1 2 1 0 2 0 2 2 0 2 0 0 2 2 0 1 0 0 2 1 1 2 0 2 2 0 0 0 2 0 0 1 0 0 0 0 0 0
"man" 2 1 0 0 0 1 2 2 0 2 0 2 2 2 2 2 2 1 0 2 2 0 2 0 0 2 2 0 1 0 0 2 1 0 0 0 0 1 0 2 0 0 0 0 0 0 0 0 0 0 0
"vrouw" 2 0 2 0 2 2 2 0 2 2 1 1 1 1 2 1 1 2 0 2 2 2 1 0 0 2 2 1 1 1 1 0 2 1 0 0 2 1 1 0 0 2 0 0 0 0 2 0 0 0 0
"vrouw" 2 2 1 0 0 0 1 0 2 0 2 0 1 1 0 0 0 1 0 2 2 0 1 0 0 1 2 0 0 1 0 2 0 0 0 1 1 1 1 2 1 0 0 0 2 0 0 0 2 2 1
"vrouw" 3 0 1 0 0 1 1 0 2 2 0 0 2 0 1 0 0 1 0 2 1 0 2 0 0 1 1 0 0 1 0 0 0 0 0 0 0 1 0 1 0 0 0 0 0 0 0 1 0 0 0
"vrouw" 3 0 0 0 1 0 2 0 2 1 1 0 0 0 0 0 0 0 0 1 1 1 0 0 0 1 1 0 0 0 0 0 0 0 0 0 0 0 1 1 0 2 0 0 0 0 0 1 1 0 0
"vrouw" 3 0 0 0 0 0 0 0 0 0 0 0 1 0 0 1 0 1 0 2 1 0 0 0 0 1 1 0 0 0 0 0 0 0 0 0 0 0 0 0 0 1 0 0 0 0 0 0 0 0 0
"man" 2 1 0 0 0 0 1 0 1 0 0 0 0 0 1 0 0 0 0 2 2 0 2 0 0 2 2 0 2 2 1 1 2 0 2 1 0 2 1 2 0 1 0 0 0 0 0 1 0 0 0
"vrouw" 2 1 1 0 1 2 1 0 2 2 0 0 2 0 0 0 0 1 0 1 2 0 1 0 0 2 2 1 0 1 0 0 0 0 0 0 0 0 0 0 0 1 0 0 0 0 0 1 0 0 0
"vrouw" 2 1 0 0 0 0 0 0 2 1 0 0 2 1 0 0 0 2 2 2 2 2 2 0 0 2 2 0 2 2 2 2 2 0 1 2 2 2 0 0 0 0 0 0 0 0 0 0 1 0 2
"vrouw" 3 0 2 0 1 2 0 0 0 2 0 0 2 2 0 0 0 0 0 1 0 0 0 0 0 0 0 0 0 0 0 0 0 0 0 0 0 0 0 0 0 0 0 0 0 0 0 1 0 0 0
"vrouw" 3 1 0 0 0 1 2 1 1 1 0 0 2 2 0 0 0 2 0 2 2 0 1 0 0 2 1 2 1 1 1 1 1 1 1 1 2 1 2 2 0 2 0 0 0 0 0 2 2 1 0
"vrouw" 2 1 1 0 1 1 0 0 1 2 0 0 2 2 0 0 0 2 1 2 2 1 2 0 0 1 2 0 2 1 2 2 1 1 1 2 2 2 0 2 0 2 1 0 2 0 0 2 2 0 0
"vrouw" 1 0 0 0 0 0 0 0 1 0 1 0 0 0 0 0 0 0 0 1 2 0 0 0 0 0 2 0 1 0 0 0 0 0 0 0 0 0 0 2 2 1 1 0 0 0 0 0 0 0 0
"man" 2 1 2 0 0 0 1 1 1 2 0 2 2 1 0 0 0 2 2 2 2 2 2 0 0 2 1 1 2 1 2 1 2 1 1 2 2 2 1 2 0 0 1 0 1 0 1 2 2 0 0
"man" 3 1 0 0 0 0 0 0 0 0 0 1 0 0 0 0 0 0 0 1 1 0 0 0 0 0 1 0 0 0 0 0 0 0 0 1 1 0 0 0 0 1 0 0 0 0 0 1 0 0 0
"vrouw" 3 0 2 0 1 2 0 0 0 1 2 2 2 2 0 2 0 1 0 2 2 1 2 0 1 2 2 0 1 2 0 0 1 0 0 0 0 1 2 1 0 2 0 0 0 0 0 2 2 0 0
"vrouw" 3 0 1 0 1 1 2 0 0 0 0 1 1 0 0 1 0 0 0 0 1 0 0 0 0 0 0 0 0 0 0 0 0 0 0 0 0 0 1 0 0 2 0 0 0 0 0 0 0 0 0
"vrouw" 3 1 2 0 1 2 0 1 0 0 0 0 0 0 1 1 0 1 2 2 0 1 1 0 0 1 2 2 0 0 0 1 1 0 1 0 0 1 1 0 0 2 0 0 0 0 0 1 1 0 0
"vrouw" 3 0 2 0 2 2 0 0 1 0 0 0 0 0 0 0 0 2 0 1 1 1 1 0 1 1 2 0 1 0 0 0 1 0 2 1 1 1 1 0 0 1 0 0 1 1 0 0 0 0 0
"vrouw" 2 1 0 0 1 0 0 0 1 2 0 2 1 2 0 2 2 2 0 2 2 2 1 0 2 2 2 2 1 0 0 1 0 0 1 1 0 1 1 0 0 1 0 0 1 0 0 2 2 0 0
"man" 2 0 1 0 2 1 2 0 0 0 0 2 0 0 0 0 0 1 0 2 1 0 2 0 0 2 1 0 0 1 0 2 0 0 1 0 0 2 0 0 0 1 0 0 0 0 0 0 0 0 0
"vrouw" 1 2 2 0 0 2 0 0 2 0 1 2 0 0 0 2 0 1 0 0 2 0 2 0 0 2 2 2 0 0 0 0 0 0 0 0 0 0 1 2 2 2 0 0 2 0 0 2 1 0 0
"man" 3 1 1 0 0 0 2 0 1 0 2 0 2 0 0 0 0 1 1 2 2 0 2 2 1 2 0 0 0 1 0 1 0 0 0 0 0 1 0 2 0 0 1 0 0 0 0 1 0 0 0
"vrouw" 3 0 0 0 0 0 0 2 0 1 0 2 0 0 0 2 0 2 0 2 2 0 1 0 0 2 2 0 1 0 0 2 2 0 2 2 2 1 2 1 0 2 0 0 0 0 0 0 0 0 0
"vrouw" 3 0 0 0 1 1 0 1 1 0 0 0 1 1 0 0 0 2 0 2 1 0 2 0 0 2 2 0 2 0 2 2 2 2 2 2 2 1 0 1 0 2 0 0 0 0 2 2 2 0 0
"man" 2 1 2 0 0 1 0 2 2 0 1 1 0 0 2 0 0 2 0 2 0 1 0 1 0 2 2 1 2 1 1 2 1 0 1 2 1 2 2 0 0 1 0 0 2 0 0 2 2 2 0
"vrouw" 3 0 0 0 0 2 0 0 1 1 0 0 2 1 0 0 0 2 0 2 2 2 1 0 0 2 1 2 1 0 1 0 0 1 1 1 1 1 0 2 0 2 1 0 0 0 1 0 0 0 0
"vrouw" 2 1 0 0 2 1 1 1 2 2 0 0 0 0 1 0 0 1 2 2 1 0 1 0 0 2 2 0 0 1 0 0 0 0 1 0 0 1 1 0 0 2 0 0 0 0 0 0 0 0 0
"man" 3 0 1 0 0 0 0 0 0 1 0 0 0 0 0 0 0 0 0 2 2 0 1 0 0 0 1 0 0 0 0 0 0 0 0 0 0 0 0 1 0 0 0 0 0 0 0 0 0 0 0
"vrouw" 3 1 1 0 0 0 1 0 0 0 0 1 0 0 0 1 0 1 0 2 0 0 0 1 1 1 1 1 0 0 0 0 0 0 0 1 1 0 0 0 0 1 0 0 0 0 0 0 2 0 0
"man" 3 0 1 0 1 1 0 0 1 0 0 0 0 0 1 0 0 1 0 1 1 0 1 0 0 1 1 0 0 1 0 1 0 0 1 0 0 1 0 1 0 0 0 0 1 0 0 0 0 0 0
"vrouw" 3 0 0 0 0 0 0 0 0 1 1 0 0 1 0 0 0 1 0 1 1 0 1 0 0 2 2 1 0 0 0 0 1 0 0 0 0 0 0 1 0 1 0 0 0 0 0 0 0 0 0
"vrouw" 2 0 0 0 1 1 2 1 1 2 1 0 0 1 0 0 0 1 0 2 1 1 1 0 0 1 1 0 1 1 0 0 0 0 0 1 1 1 1 0 0 2 2 0 2 0 0 1 1 0 0
"man" 2 0 0 0 1 0 0 0 0 1 0 0 0 0 0 1 0 2 0 2 2 0 0 0 0 2 1 0 0 0 0 0 0 0 0 0 0 0 1 2 0 1 0 0 0 0 0 1 2 0 1
"man" 3 2 1 0 0 1 0 1 2 0 1 0 0 0 0 1 0 2 1 2 2 2 2 1 1 2 1 1 1 1 0 1 0 0 1 1 1 1 1 2 0 2 0 0 1 0 0 1 1 0 1
"vrouw" 3 2 2 0 1 2 2 2 1 1 2 2 1 1 2 0 2 2 2 2 2 2 2 0 2 2 2 2 0 2 0 2 2 0 2 2 2 1 2 2 0 2 1 0 0 0 0 2 2 0 1
"man" 1 0 0 0 0 0 0 0 0 0 0 0 2 2 0 0 0 1 0 0 0 0 0 0 0 0 0 0 0 0 0 0 0 0 0 0 0 0 0 0 0 0 0 0 0 0 0 0 0 0 0
"vrouw" 3 0 0 0 1 0 0 0 0 0 0 0 2 2 2 0 0 2 0 2 1 2 2 0 1 2 2 1 0 0 0 2 2 0 1 0 2 2 0 0 0 2 2 2 1 1 0 2 2 0 0
"man" 1 0 0 0 0 0 0 0 0 0 0 0 0 0 0 0 0 0 0 0 0 0 0 0 0 0 0 0 0 0 0 0 0 0 0 0 0 0 0 0 0 0 0 0 0 0 0 0 0 0 0
"vrouw" 1 0 0 0 0 0 2 0 2 0 0 0 0 0 0 0 0 0 0 0 0 0 0 0 0 0 1 0 0 0 0 0 0 0 0 0 0 0 0 2 0 0 0 0 0 0 0 0 0 0 0
"vrouw" 3 2 0 0 2 1 0 2 2 0 0 2 1 0 0 2 2 1 1 2 2 0 0 0 2 2 2 2 0 0 0 0 0 0 0 0 0 0 0 0 0 2 2 0 0 0 0 0 0 0 2
"man" 3 2 2 0 1 2 1 0 2 1 0 0 1 0 0 0 1 2 1 2 2 1 1 0 0 2 2 1 1 0 0 1 0 0 0 0 0 0 0 1 0 1 0 0 1 0 0 0 0 0 0
"vrouw" 1 0 1 0 0 2 1 0 1 1 0 0 0 0 0 0 0 0 0 2 1 0 0 0 0 1 2 0 1 1 0 0 0 0 0 0 0 0 2 1 0 2 0 0 0 0 0 1 0 0 0
"man" 2 2 0 0 0 0 1 1 0 1 1 0 1 0 0 0 0 0 1 2 1 0 0 0 0 1 1 0 2 1 1 2 0 0 0 0 0 0 1 1 0 0 0 0 1 0 0 1 0 0 0
"man" 1 2 1 0 1 1 2 2 2 1 2 2 1 1 1 0 0 2 2 2 2 2 2 2 2 2 2 2 2 2 1 2 2 0 2 2 2 2 1 2 0 2 2 0 1 0 0 1 2 0 0
"man" 3 1 2 0 0 2 1 0 2 1 1 0 2 2 0 2 2 2 0 2 2 0 2 1 0 2 0 0 2 2 2 2 2 1 2 1 2 2 2 2 1 0 0 0 0 0 0 2 1 0 0
"vrouw" 2 1 2 0 2 2 1 2 2 2 2 0 1 2 0 2 2 2 0 2 2 2 2 2 2 2 2 0 0 0 0 0 2 0 0 2 2 0 1 2 0 2 1 0 0 0 0 2 2 0 0
"man" 3 0 2 0 2 1 0 0 0 0 0 0 0 0 0 0 0 1 0 2 0 1 0 0 0 2 2 0 0 0 0 0 0 0 0 0 0 0 0 0 0 1 0 0 0 0 0 0 1 0 0
"man" 3 2 2 0 2 2 1 2 1 2 1 0 2 1 1 0 2 2 0 2 2 2 2 0 0 2 2 2 2 2 1 2 2 1 2 2 2 2 2 2 2 2 2 0 2 2 1 2 2 2 2
"man" 2 0 0 0 1 2 0 0 1 0 0 0 0 0 0 0 0 1 0 2 0 0 1 0 0 1 1 0 0 1 0 0 0 0 0 0 0 0 0 0 0 0 0 0 2 0 0 0 0 0 1
"vrouw" 3 2 1 0 0 0 0 1 2 2 0 1 1 1 2 1 0 2 0 2 1 0 2 0 0 2 2 0 1 1 0 1 1 0 1 0 0 1 2 1 0 1 0 0 2 0 0 0 0 0 1
"man" 1 0 0 0 1 0 0 1 0 0 0 1 0 0 1 0 0 0 0 0 0 0 0 0 0 0 0 0 0 0 0 0 0 0 0 0 0 0 0 0 0 0 0 0 0 0 0 0 0 0 0
"vrouw" 1 0 0 0 0 0 0 0 1 0 0 0 0 0 0 0 0 0 0 2 0 0 0 0 0 0 0 0 0 0 0 0 0 0 0 0 0 0 0 0 0 0 0 0 0 0 0 0 0 0 0
"man" 3 0 1 0 1 1 1 0 0 0 0 0 0 0 0 0 0 0 0 1 2 0 0 0 0 1 1 0 0 0 0 0 0 0 0 0 0 0 1 2 0 0 0 0 1 1 0 0 0 0 0
"vrouw" 2 0 0 0 2 2 0 0 2 0 0 0 0 0 0 0 0 2 0 2 0 0 0 0 1 2 1 0 1 0 0 0 1 0 0 0 0 0 2 0 0 1 0 0 1 0 0 1 0 0 2
"vrouw" 3 1 0 0 2 0 0 1 2 0 1 0 0 0 1 0 0 2 1 2 0 1 2 0 0 2 1 1 1 1 1 1 1 1 1 1 1 1 1 0 0 2 0 0 0 0 1 2 2 0 0
"man" 3 1 0 0 2 2 0 1 1 0 0 0 2 2 0 0 0 0 1 1 0 1 1 0 1 1 2 1 2 2 0 1 0 0 1 1 1 2 1 1 0 1 0 0 2 0 0 1 1 1 0
"vrouw" 3 0 2 0 2 1 0 0 2 1 0 1 0 0 0 0 2 2 0 2 1 0 2 0 0 2 2 0 2 2 2 2 2 1 2 2 2 2 2 0 0 2 0 0 1 0 0 1 1 0 0
"vrouw" 2 2 2 0 2 2 1 1 2 2 2 2 2 2 0 0 1 2 1 1 2 0 2 0 0 0 1 0 2 2 1 2 0 0 2 1 1 2 0 2 0 2 0 0 2 0 0 1 0 0 0
"man" 2 2 2 0 2 2 0 0 1 1 0 2 2 1 0 0 0 1 0 2 2 1 2 0 0 2 2 1 0 0 0 0 0 0 1 0 0 1 1 2 1 1 0 0 0 0 0 1 1 0 0
"vrouw" 2 0 1 0 0 0 0 0 0 0 0 0 0 0 0 0 0 1 0 0 1 0 0 0 0 0 1 0 1 0 1 1 0 0 1 1 0 1 0 0 0 0 0 0 0 0 0 1 0 0 1
"vrouw" 3 0 0 0 0 0 0 0 1 0 0 0 0 0 0 0 0 1 0 2 1 2 1 0 1 2 2 2 0 1 0 0 1 0 1 2 1 1 2 1 0 2 0 0 0 0 0 2 2 0 1
"vrouw" 3 0 0 0 0 1 0 0 1 0 0 0 0 0 0 0 0 0 0 1 0 0 0 0 0 0 0 0 0 0 0 0 0 0 0 0 0 0 0 0 0 0 0 0 0 0 0 0 0 0 0
"man" 3 0 2 0 2 0 0 0 0 1 0 0 2 0 0 0 0 2 0 2 2 2 0 0 0 1 0 0 1 1 1 1 0 0 0 1 1 1 2 2 0 0 0 0 0 0 0 2 1 0 0
"vrouw" 2 1 0 0 0 0 1 1 2 2 2 0 1 2 0 1 0 2 2 2 2 2 2 1 1 2 2 2 2 1 0 1 0 0 1 2 1 1 1 2 1 2 0 0 2 1 0 2 2 1 1
"vrouw" 2 1 1 0 0 1 2 0 0 0 0 0 0 1 0 0 0 2 0 2 2 0 2 0 0 2 2 0 2 1 0 1 1 1 0 0 1 1 0 1 0 2 0 0 1 0 1 1 2 0 0
"man" 3 0 1 0 1 2 2 0 0 2 0 0 2 1 2 0 0 1 0 2 1 0 0 0 0 2 2 0 0 0 0 1 0 0 0 0 1 1 0 2 0 2 0 0 2 0 0 0 0 0 0
"man" 3 1 0 0 1 1 0 1 1 1 1 1 2 1 1 1 1 1 1 2 2 1 1 0 0 1 2 1 1 1 0 2 1 0 1 0 0 1 2 1 0 2 0 0 1 1 1 2 2 0 2
"vrouw" 3 0 1 0 0 1 2 0 0 2 0 0 1 1 0 0 0 2 0 2 1 0 1 0 0 1 2 0 1 1 1 2 1 0 1 1 1 1 1 1 0 2 1 0 1 0 0 2 1 1 0
"man" 2 0 0 0 1 0 1 0 0 0 0 0 0 0 0 0 0 1 0 1 2 0 1 0 0 0 1 0 1 1 0 2 0 0 1 2 0 2 0 2 0 0 0 0 0 0 0 0 0 0 2
"vrouw" 3 2 2 0 2 2 2 2 1 2 0 2 2 1 2 0 0 2 0 2 2 2 2 1 1 2 2 2 2 2 0 1 2 0 2 1 2 2 1 2 0 2 0 0 0 0 0 2 2 0 0
"vrouw" 3 1 2 0 2 2 0 2 2 2 1 2 1 2 0 1 1 2 0 2 2 1 2 0 0 2 2 1 0 0 0 0 1 0 1 0 0 1 1 1 0 1 0 0 1 0 0 1 1 0 2
"vrouw" 1 1 2 0 2 1 0 2 2 1 1 2 2 1 0 2 2 0 0 2 1 0 1 0 0 1 1 0 1 0 0 0 1 0 0 0 0 0 1 2 0 0 0 0 0 0 0 2 1 0 0
"vrouw" 2 1 0 0 0 2 0 0 1 0 2 0 0 0 0 0 0 1 0 2 0 0 1 0 0 2 2 0 0 1 0 0 1 0 0 0 0 1 1 0 0 1 0 0 0 0 0 0 0 0 1
"vrouw" 3 0 1 0 2 0 0 2 0 1 0 1 0 0 1 2 0 1 0 1 1 0 2 0 0 2 1 0 0 0 0 0 1 0 0 0 1 0 0 1 0 2 0 0 0 0 0 0 0 0 0
"vrouw" 1 1 1 2 2 2 1 1 2 0 2 1 2 1 2 2 2 1 0 2 2 2 2 0 2 2 1 2 2 2 1 1 2 1 0 2 2 0 1 2 0 1 0 0 1 0 1 2 2 0 0
"vrouw" 3 1 1 0 0 0 1 0 2 2 1 0 2 2 1 0 0 2 2 2 1 1 2 0 0 2 2 2 2 2 0 1 1 0 1 0 0 1 2 1 0 2 0 0 0 0 0 2 2 0 0
"man" 2 1 2 0 2 2 1 1 2 2 0 2 0 0 0 1 0 0 1 1 1 1 0 0 2 0 1 1 2 1 2 2 1 0 1 0 0 2 2 1 0 2 0 1 2 0 0 0 0 0 0
"man" 3 1 1 0 1 1 1 0 0 0 0 0 0 0 0 0 0 2 0 2 2 2 2 0 0 2 1 2 1 2 0 1 1 0 0 2 1 1 1 0 0 2 0 0 0 0 0 1 1 1 0
"vrouw" 1 1 0 0 1 0 2 2 2 1 0 2 2 1 0 0 0 2 1 2 2 1 0 0 0 1 2 0 0 0 1 0 1 0 0 2 1 1 1 2 0 2 0 0 1 0 0 1 1 0 0
"vrouw" 1 1 1 0 0 2 0 1 0 0 1 2 0 0 0 0 0 2 0 2 2 2 1 2 0 2 2 2 0 0 0 1 1 0 0 2 2 0 2 2 0 2 2 0 2 0 0 0 2 0 0
"man" 3 1 1 0 1 1 2 1 0 2 2 1 2 2 1 1 0 1 2 2 2 2 2 1 1 2 1 2 2 1 2 2 1 1 2 1 2 2 2 2 1 2 2 0 2 0 0 1 1 0 0
"man" 3 1 2 0 1 2 1 1 1 2 2 1 0 0 0 1 1 2 1 2 2 2 1 1 2 2 1 2 2 2 0 1 0 0 1 2 1 1 1 1 0 2 1 2 0 2 0 2 2 0 2
"vrouw" 2 1 2 0 2 0 0 1 1 0 0 0 0 0 0 0 0 2 0 2 1 1 2 0 0 2 2 1 2 2 1 2 2 0 2 2 2 2 0 1 0 2 0 0 0 0 0 2 1 0 0
"man" 3 0 0 0 0 0 2 2 0 1 0 0 0 0 0 1 0 2 1 2 2 1 1 0 0 2 1 1 1 2 0 1 1 0 0 1 1 1 1 2 0 0 0 0 1 0 0 0 0 0 0
"man" 3 1 2 0 0 2 1 0 0 1 0 0 0 0 0 0 0 2 1 2 2 1 2 0 1 2 1 1 2 2 2 2 1 1 2 1 1 2 0 2 0 1 1 0 1 0 1 0 0 0 0
"vrouw" 2 0 0 0 0 0 1 0 1 0 1 0 0 0 0 0 0 0 0 2 1 0 2 2 0 1 2 0 2 2 2 2 1 0 0 0 0 1 1 0 0 2 0 0 2 0 0 1 1 0 0
"vrouw" 3 1 1 0 0 1 0 0 2 0 0 0 0 0 0 0 0 1 0 2 2 0 1 0 0 2 1 0 0 0 0 1 1 0 0 0 1 0 0 2 0 1 0 0 0 0 0 0 0 0 0
"man" 3 0 1 0 1 1 0 0 2 0 1 2 1 1 0 0 0 1 0 1 2 1 1 0 0 0 0 0 0 0 0 1 1 0 0 1 1 1 0 0 0 0 0 0 1 0 0 0 0 0 0
"vrouw" 2 2 2 0 2 2 2 1 2 2 2 2 2 2 2 2 1 2 1 2 2 2 2 0 2 2 2 2 2 2 0 2 2 0 1 0 2 2 2 2 2 2 0 1 0 0 0 1 1 0 2
"vrouw" 3 1 1 0 0 1 2 1 2 0 0 0 0 0 1 0 0 1 1 2 1 2 1 0 1 1 2 1 0 1 0 0 1 0 0 1 1 0 1 0 0 1 1 0 1 0 0 0 0 1 0
"vrouw" 3 2 1 0 2 1 1 2 2 1 2 2 2 1 0 0 0 1 2 2 2 2 1 0 2 2 2 2 0 0 0 0 0 0 1 0 0 0 2 2 2 2 2 2 0 0 0 2 2 0 0
"man" 3 2 2 1 2 2 2 2 2 0 1 2 2 2 0 2 2 2 2 2 2 2 2 0 2 2 2 2 2 2 2 2 2 1 2 2 2 2 2 2 0 2 0 0 0 0 1 2 1 0 1
"man" 2 0 1 0 0 0 0 0 2 0 0 0 0 0 0 0 0 0 1 2 2 1 2 0 1 2 1 0 1 1 0 0 1 0 2 0 1 2 0 2 0 1 0 0 1 0 0 1 0 0 0
"man" 2 1 1 0 0 1 2 1 1 1 0 0 1 2 0 1 1 0 1 2 2 2 2 2 0 2 2 1 1 2 1 1 0 1 2 1 0 2 1 2 2 2 0 2 1 1 1 2 2 2 2
"vrouw" 3 2 2 0 0 2 0 0 2 0 1 1 1 0 1 0 0 1 1 2 2 1 2 0 0 2 2 0 1 2 0 0 0 0 1 0 1 2 1 1 1 2 0 0 2 1 0 2 1 0 0
"man" 3 2 2 0 2 2 0 2 1 2 1 2 2 2 2 2 2 2 1 2 1 0 1 0 1 1 0 2 0 0 0 0 0 0 1 0 0 0 0 1 0 1 0 0 0 0 0 0 0 0 0
"vrouw" 3 1 0 0 0 2 0 1 2 0 0 1 2 0 0 0 0 2 2 2 2 2 1 0 0 2 2 2 0 0 1 0 0 1 1 0 1 1 0 0 0 2 0 0 1 0 0 2 2 0 1
"vrouw" 3 0 0 0 0 2 2 0 1 0 0 0 1 1 0 0 0 0 0 0 0 0 0 0 0 0 0 0 0 0 0 0 0 0 0 0 0 0 0 0 1 0 0 0 1 1 0 1 0 0 0
"vrouw" 2 0 1 0 0 0 2 0 1 2 0 0 2 2 0 0 0 1 0 2 0 1 0 0 0 2 2 1 2 1 1 1 1 0 2 2 0 1 1 0 0 2 0 0 1 0 0 0 1 0 0
"vrouw" 2 0 0 0 0 0 0 2 1 0 1 1 1 2 2 1 1 2 2 2 1 2 2 1 0 1 2 2 0 0 1 1 2 2 1 1 2 2 1 0 0 2 1 0 2 2 1 1 1 1 0
"vrouw" 3 1 2 0 2 2 2 1 2 2 0 2 2 2 0 0 0 1 0 2 2 2 2 0 1 2 2 1 0 2 0 1 2 0 2 2 2 2 2 2 0 2 1 0 1 0 0 2 2 0 2
"vrouw" 2 0 1 0 0 1 0 1 2 2 0 0 1 0 0 2 0 1 0 2 1 0 1 0 1 2 1 1 0 0 0 1 2 0 1 2 2 2 0 1 2 1 0 0 2 0 0 0 0 0 1
"vrouw" 2 1 0 0 2 2 1 1 2 2 0 2 1 0 0 1 1 2 2 2 2 2 1 1 1 2 2 2 2 2 2 2 2 2 2 2 2 2 2 2 0 2 0 0 2 0 2 2 0 0 0
"vrouw" 3 1 0 0 1 1 0 0 1 2 0 2 2 2 0 0 0 0 0 2 1 0 2 0 0 2 2 2 0 0 0 0 0 0 0 0 0 0 1 1 0 1 0 0 0 0 0 2 0 0 0
"vrouw" 1 0 0 0 0 0 0 0 2 1 0 0 0 1 0 0 0 1 0 0 0 0 0 0 0 0 2 0 0 0 0 1 0 0 0 0 0 1 1 0 0 0 0 0 0 0 0 0 1 0 0
"man" 3 1 1 0 2 2 0 2 1 0 1 0 1 1 0 0 0 2 1 2 2 2 2 2 2 2 2 2 2 2 2 2 2 2 2 2 2 2 1 2 0 0 0 0 2 0 2 2 1 1 0
"vrouw" 3 0 0 0 1 2 2 0 1 0 1 0 1 1 0 0 1 1 1 2 1 0 2 0 0 1 1 0 0 2 0 1 0 0 1 0 1 0 1 0 0 1 0 0 0 0 0 2 1 0 0
"man" 3 0 2 0 2 0 0 0 0 0 0 0 0 0 0 0 0 1 0 2 1 0 0 0 0 0 0 0 0 0 0 0 0 0 0 0 0 0 0 2 0 0 0 0 0 0 0 0 0 0 0
"man" 2 1 0 0 0 2 2 1 0 0 0 1 2 0 0 0 0 2 1 1 0 0 2 0 0 1 2 2 1 1 0 1 1 0 1 0 1 2 2 1 0 1 1 0 2 0 0 2 2 0 0
"vrouw" 2 1 1 1 2 2 0 0 2 0 0 1 1 0 1 0 0 2 0 2 2 2 2 0 0 2 2 1 2 2 2 1 2 2 2 2 2 2 2 2 0 2 0 0 0 0 1 2 2 0 0
"vrouw" 2 0 0 0 0 1 1 0 0 1 0 0 0 0 0 0 0 0 0 1 0 0 0 0 0 0 2 0 0 0 0 0 0 0 0 1 0 0 0 0 0 2 0 0 2 0 0 2 0 0 0
"vrouw" 2 1 0 0 0 1 2 0 1 2 1 0 1 2 2 1 1 0 1 2 2 2 1 0 0 2 1 0 0 1 0 0 0 0 0 0 0 0 1 1 0 1 1 0 0 0 0 2 1 0 0
"vrouw" 3 1 0 0 1 2 1 0 1 2 1 0 0 0 0 0 0 2 1 2 2 2 2 0 2 2 2 2 1 2 1 1 2 0 1 2 2 2 2 2 0 2 2 0 1 0 0 2 1 0 2
"vrouw" 3 0 1 0 1 0 0 1 1 0 0 0 0 0 0 0 0 2 2 2 2 1 1 0 0 1 2 0 1 0 1 1 0 1 2 1 1 1 2 2 0 2 0 0 0 0 0 1 1 0 0
"vrouw" 3 1 1 0 0 0 0 0 1 0 0 0 1 0 0 0 0 1 0 1 0 0 1 0 0 2 2 0 0 0 0 1 0 0 0 1 1 0 1 0 0 2 0 0 0 0 0 0 0 0 0
"vrouw" 2 0 2 0 2 2 2 0 2 1 2 2 2 0 2 0 0 2 0 2 2 0 1 0 0 2 1 0 0 2 0 0 1 0 0 1 1 0 1 2 0 2 0 0 1 0 0 0 1 0 0
"vrouw" 3 0 0 0 0 0 0 0 0 1 0 0 1 0 0 0 0 2 0 2 1 2 2 0 1 2 2 2 2 1 1 1 2 1 2 0 1 1 2 0 0 2 0 0 0 0 1 1 1 1 1
"vrouw" 1 1 0 0 0 0 1 0 1 2 0 1 2 2 1 1 0 1 0 2 1 1 0 2 1 2 1 0 0 0 0 1 0 0 0 0 1 0 1 1 0 2 0 0 2 0 0 1 1 0 0
"vrouw" 1 1 1 0 1 0 1 0 1 1 1 0 1 1 0 0 0 0 0 2 0 1 0 0 0 1 1 1 0 0 0 0 0 0 0 0 0 0 1 1 0 1 0 0 0 0 0 1 0 0 0
"vrouw" 2 2 1 0 2 2 1 0 2 1 0 0 1 1 0 0 0 2 0 2 1 0 1 0 0 1 2 0 0 2 1 0 2 0 0 2 2 2 1 1 0 2 0 0 0 0 0 2 2 1 0
"vrouw" 3 0 0 0 0 0 0 0 0 0 0 1 0 0 0 0 0 0 0 1 0 0 0 0 0 0 2 0 0 0 0 0 2 0 0 0 2 0 0 0 0 1 0 0 0 0 0 0 0 0 0
"man" 1 0 1 0 0 0 1 0 0 0 0 1 1 2 0 0 0 0 0 2 1 0 0 0 0 0 1 0 0 0 0 0 0 0 0 0 0 0 0 2 0 0 0 0 0 0 0 1 0 0 0
"vrouw" 1 2 1 0 0 1 2 2 1 1 2 0 1 0 1 2 2 1 2 2 2 1 1 0 1 2 2 1 2 1 2 2 2 2 1 0 2 2 0 1 0 2 2 0 0 0 2 2 2 0 1
"man" 1 1 0 0 0 0 1 2 1 1 0 1 1 1 2 1 0 0 2 2 1 1 0 1 0 1 2 1 2 2 2 2 2 1 1 0 0 1 1 0 0 2 0 0 2 1 1 1 1 2 1
"vrouw" 3 1 0 0 0 0 0 1 0 0 0 0 1 0 1 0 0 1 2 2 2 1 1 0 0 1 1 1 0 1 0 1 1 0 0 1 1 0 1 2 0 2 0 0 0 0 0 1 0 0 0
"vrouw" 3 0 2 0 2 2 1 1 2 2 2 0 0 0 0 0 0 2 0 2 2 1 2 2 0 2 2 1 2 2 1 2 2 0 2 1 2 2 2 1 0 2 0 0 1 0 0 0 1 0 0
"vrouw" 2 1 2 0 2 1 0 0 1 0 0 2 0 0 0 0 0 1 0 2 1 2 0 0 0 1 2 1 1 0 0 0 0 0 0 1 0 1 1 2 0 2 0 0 1 0 0 2 0 1 0
"man" 2 0 2 0 2 1 1 0 0 1 1 0 1 2 1 2 1 1 0 1 0 0 2 1 0 2 2 0 1 1 1 2 2 1 1 2 2 1 1 2 0 2 0 0 0 0 2 2 2 0 0
"man" 1 2 1 0 1 1 2 2 2 2 1 2 2 1 0 0 1 2 1 2 2 2 2 0 1 0 2 1 0 1 0 1 2 1 1 0 0 2 2 2 1 2 2 0 1 0 2 2 2 1 2
"vrouw" 2 0 1 0 2 1 1 1 2 1 1 0 1 0 0 0 1 2 0 2 2 2 2 1 0 2 2 1 2 2 1 1 1 1 0 1 1 1 2 2 0 2 0 0 0 0 1 0 1 0 0
"man" 3 2 1 0 2 1 0 2 1 1 0 2 2 2 0 2 0 2 2 2 2 2 2 0 2 2 2 1 2 2 1 2 1 1 2 2 2 2 0 1 0 1 2 0 2 1 0 2 2 0 0
"vrouw" 2 0 0 0 0 0 1 0 1 0 0 0 0 0 0 0 0 0 0 1 2 1 0 0 0 1 1 1 0 0 0 1 0 0 1 0 0 0 0 2 0 0 0 0 1 0 0 1 0 0 0
"man" 3 0 0 0 0 0 1 0 1 0 0 0 0 0 2 0 0 2 0 0 2 0 2 0 0 0 2 0 0 0 0 0 2 0 0 0 2 1 0 2 0 0 0 0 0 0 0 0 0 0 0
"man" 3 2 0 0 0 0 0 0 0 0 0 0 0 0 0 2 0 0 0 2 1 0 0 0 0 2 0 0 0 0 0 0 0 0 0 0 0 0 0 0 0 0 0 0 2 0 0 0 0 0 0
"vrouw" 1 1 1 0 0 2 0 1 2 0 1 0 0 0 2 2 2 2 1 2 2 1 2 2 0 1 1 1 2 2 2 2 2 2 2 2 2 2 2 2 0 2 2 0 1 0 2 2 2 0 0
"vrouw" 3 1 2 0 0 2 0 0 0 2 0 0 1 1 0 0 0 0 0 1 2 1 2 0 0 0 0 0 0 1 0 0 0 0 0 0 0 0 1 2 0 1 0 0 0 0 0 1 0 0 0
"vrouw" 1 2 0 0 2 2 1 2 1 1 2 2 2 2 0 2 2 2 1 1 2 2 2 2 2 1 2 2 2 1 2 1 2 2 1 1 1 2 2 2 0 2 2 0 0 2 2 2 2 2 0
"man" 3 2 1 0 2 1 0 2 1 1 0 2 2 2 0 2 0 2 2 2 2 2 2 0 2 2 2 1 2 2 1 2 1 1 2 2 2 2 0 1 0 1 2 0 2 1 0 2 2 0 0
"vrouw" 2 1 1 0 0 1 0 1 1 1 0 1 0 0 0 2 1 2 0 2 1 0 2 0 1 2 2 1 0 0 0 0 1 0 1 2 1 0 1 1 0 2 2 0 1 0 0 2 2 0 0
"man" 1 0 2 0 0 1 0 0 0 0 0 0 0 0 0 0 0 0 0 2 2 0 0 0 0 0 0 0 0 0 0 0 0 0 0 0 0 0 0 2 0 0 0 0 0 0 0 0 0 0 0
"man" 3 2 2 0 2 2 0 1 2 2 2 0 2 2 0 1 1 2 1 2 2 2 2 2 0 2 2 1 1 2 2 2 2 1 1 1 2 2 2 2 0 1 0 2 0 1 1 1 2 2 0
"vrouw" 3 1 2 0 2 0 0 1 0 0 1 1 0 0 0 1 0 1 1 2 1 1 2 0 0 2 1 1 0 1 0 1 1 0 1 0 0 1 1 1 0 0 0 0 0 0 0 0 0 0 0
"vrouw" 3 2 1 0 2 1 1 2 1 2 2 2 2 0 2 2 0 2 2 2 2 2 2 2 2 2 2 2 2 2 1 2 2 1 2 1 2 2 2 0 2 2 1 0 2 0 1 2 2 2 2
"vrouw" 2 1 1 0 1 1 2 2 2 2 1 1 2 2 0 0 0 2 0 2 2 0 1 1 0 2 1 0 1 2 1 0 1 0 1 2 2 2 2 2 0 2 1 0 2 0 0 1 1 0 2
"vrouw" 3 0 2 0 2 1 0 1 2 0 0 0 0 1 0 0 0 1 0 2 1 2 0 0 0 2 1 1 0 0 0 0 0 0 0 0 0 0 1 1 0 1 1 0 0 0 0 1 1 0 0
"man" 2 2 2 0 0 1 1 1 2 1 0 1 0 0 0 1 0 1 1 2 1 0 1 1 1 2 1 1 2 1 1 2 1 0 1 1 1 1 1 1 0 1 0 0 1 0 0 0 0 0 1
"man" 3 2 1 0 0 0 1 2 1 1 2 1 1 1 1 1 0 2 2 2 2 2 2 2 1 2 2 1 1 2 0 2 1 0 1 0 2 2 2 2 2 2 1 0 1 1 0 1 2 0 2
"vrouw" 1 0 0 0 0 0 0 0 1 0 1 0 0 0 0 1 0 1 0 0 0 0 1 0 0 1 1 0 2 0 1 2 1 0 2 2 1 2 0 0 0 2 0 0 2 0 0 0 0 0 0
"vrouw" 1 1 2 0 1 1 1 0 2 0 1 1 0 1 0 0 0 1 2 1 0 0 1 0 0 0 1 0 0 0 0 0 0 0 0 0 0 0 1 2 0 0 1 0 1 0 0 0 0 1 0
"vrouw" 1 1 0 0 0 0 0 0 2 1 0 1 2 2 0 0 0 2 0 2 2 2 0 2 1 0 2 2 2 2 1 2 2 0 2 1 0 2 0 2 1 2 2 0 1 0 0 0 0 0 0
"man" 2 0 2 0 0 0 1 0 0 1 0 0 0 0 0 0 0 0 0 1 0 0 0 0 0 1 2 0 0 0 1 1 0 0 0 0 0 1 0 0 0 1 0 0 0 0 0 0 0 0 1
"man" 2 1 1 0 0 1 1 0 1 0 1 0 0 0 0 0 0 0 0 2 2 0 1 0 0 0 0 0 0 0 0 0 0 0 0 0 0 0 0 2 0 1 1 0 0 0 0 1 1 0 1
"man" 1 0 1 0 1 0 0 0 0 1 1 0 0 0 0 0 0 0 0 0 0 0 0 0 0 0 0 0 0 0 0 0 0 0 0 0 0 0 0 0 0 0 0 0 1 0 0 0 0 0 0
"vrouw" 2 2 1 0 1 1 2 2 2 2 2 0 2 2 0 1 0 2 2 2 2 2 2 2 2 2 1 2 2 2 2 2 2 2 2 2 2 2 2 2 2 2 1 0 1 0 2 1 1 1 1
"vrouw" 1 1 0 0 2 2 0 0 2 0 0 1 1 1 0 0 0 2 1 2 2 2 2 2 0 2 2 2 2 2 2 2 2 2 2 2 2 2 2 2 0 2 0 0 2 0 2 0 0 0 1
"vrouw" 2 2 0 0 0 1 0 0 1 0 2 0 2 0 0 0 0 2 0 1 2 1 1 0 0 0 2 0 1 0 0 1 0 0 1 1 0 1 2 2 2 2 0 2 1 0 0 0 0 0 0
"vrouw" 3 1 2 0 2 2 2 1 2 0 0 0 0 0 0 1 0 1 0 2 2 1 2 0 0 2 0 1 0 1 0 0 0 0 0 0 0 0 2 1 0 2 0 0 0 0 0 2 2 0 1
"man" 3 1 2 0 1 0 0 1 0 0 0 0 2 0 1 1 1 0 1 2 2 1 1 0 1 2 1 1 1 1 1 0 1 0 1 0 0 0 0 2 0 0 0 0 0 0 0 0 0 0 0
"man" 2 0 0 0 0 0 0 0 0 0 0 0 0 0 0 0 0 0 0 1 0 0 0 0 0 0 1 0 2 2 0 0 0 0 1 0 0 1 0 0 0 0 0 0 0 0 0 0 0 0 0
"vrouw" 1 1 0 0 0 1 2 0 1 1 0 1 0 0 0 1 1 0 0 0 2 0 2 0 0 1 1 0 2 0 2 2 2 2 2 1 1 2 1 2 0 1 0 0 0 0 0 1 1 0 1
"man" 3 2 1 0 2 1 0 0 2 0 1 1 1 0 0 1 0 0 0 2 2 0 2 0 0 2 2 0 0 0 0 1 0 0 1 0 0 1 1 0 0 1 0 0 0 0 0 0 0 0 0
"vrouw" 2 1 2 0 2 2 0 0 2 2 0 1 2 2 1 0 0 2 1 2 2 1 2 1 2 2 2 2 2 2 1 0 2 0 0 2 2 1 2 2 0 2 2 0 2 0 0 2 2 1 0
"vrouw" 3 0 2 0 2 2 1 0 2 1 1 1 2 1 0 0 0 2 0 2 2 2 2 0 2 2 2 1 1 2 2 1 0 1 2 0 1 2 2 0 0 2 0 0 2 0 0 1 0 0 2
"man" 2 0 0 0 0 0 0 0 0 0 0 0 0 0 0 0 0 2 0 2 1 2 2 0 0 0 0 1 2 2 2 2 2 2 2 2 2 2 0 0 0 1 0 0 0 0 2 2 2 2 0
"man" 3 1 0 0 2 0 0 0 1 0 0 0 0 0 0 0 0 0 0 1 1 0 1 0 0 1 0 0 0 1 0 1 0 0 1 0 0 1 0 1 0 0 0 0 0 0 0 1 1 0 0
"vrouw" 3 2 2 0 2 2 2 2 2 2 2 2 2 1 0 1 1 2 1 2 2 2 2 2 0 2 2 2 0 2 0 2 2 0 2 0 2 2 2 2 0 2 0 0 2 0 0 2 2 0 2
"man" 2 1 0 0 0 0 0 1 0 0 0 1 0 0 0 1 0 1 0 1 0 0 1 0 1 0 0 1 1 1 0 0 0 0 1 0 0 1 0 0 0 0 1 0 0 0 0 1 1 0 0
"vrouw" 1 2 1 0 2 2 2 2 2 1 0 2 2 2 2 2 2 2 0 1 2 0 2 0 0 1 2 0 1 1 0 2 2 0 0 2 0 2 2 2 0 2 1 0 0 0 0 0 0 0 0
"vrouw" 3 1 0 0 1 0 1 0 1 0 1 0 2 2 2 2 0 2 0 2 2 2 2 2 0 2 2 2 2 2 2 2 2 2 2 2 2 2 2 2 2 2 0 0 2 0 1 0 0 0 0
"man" 3 1 1 0 0 2 1 1 0 0 0 2 0 0 0 1 1 1 2 1 2 2 1 0 2 2 1 1 0 0 0 1 0 0 0 0 0 1 0 0 0 1 2 2 0 1 0 1 0 2 0
"man" 3 1 1 0 2 2 1 0 1 1 0 0 0 0 0 0 0 1 0 2 2 0 2 0 0 2 2 0 0 2 0 2 0 0 1 0 0 1 1 0 0 1 0 0 0 0 0 0 0 0 0
"vrouw" 3 1 2 0 0 2 2 1 0 1 0 0 0 0 0 0 0 2 2 2 2 2 2 0 0 2 2 2 1 2 1 2 1 0 2 2 2 2 2 2 0 2 1 2 2 0 0 2 2 0 0
"vrouw" 1 2 2 0 0 1 1 1 2 0 0 0 2 0 0 0 2 1 2 0 0 0 0 0 0 0 1 0 0 0 0 0 0 0 0 0 0 0 0 0 0 1 0 0 0 0 0 0 0 0 0
"vrouw" 3 2 1 0 2 2 1 2 2 2 2 0 1 1 0 1 0 2 2 2 2 2 2 1 0 2 2 1 2 2 1 1 0 0 0 0 0 1 2 2 1 2 2 0 1 0 0 0 0 0 0
"vrouw" 2 0 1 0 2 0 0 0 1 1 0 0 1 0 0 0 0 2 1 2 0 1 2 0 0 2 1 2 0 0 0 1 1 1 1 1 1 1 2 2 1 2 2 0 0 0 1 2 2 0 2
"vrouw" 1 0 1 0 0 1 1 1 1 1 0 0 1 1 0 0 0 0 1 0 2 2 0 1 0 1 0 1 0 0 0 0 0 0 0 0 0 0 0 1 2 1 0 0 2 0 0 2 2 2 2
"man" 2 0 2 0 2 2 1 0 0 2 2 2 2 1 0 0 0 2 0 2 2 1 2 0 0 2 1 0 0 0 0 1 0 0 0 0 0 0 0 2 0 0 0 0 0 0 0 0 0 0 0
"man" 3 0 0 0 0 0 0 0 0 0 0 0 0 0 0 0 0 1 0 2 1 0 0 0 0 1 0 0 1 1 0 0 0 0 0 0 0 0 0 1 0 1 0 0 1 0 0 0 0 0 0
"vrouw" 3 0 0 0 0 1 1 0 1 0 1 0 0 0 0 0 0 1 0 2 2 0 2 0 0 2 2 1 0 1 0 0 1 0 0 0 0 0 1 0 0 2 0 0 2 0 0 2 1 0 0
"man" 1 1 1 0 1 1 1 0 1 1 1 1 1 2 2 0 0 0 0 0 0 0 0 0 0 0 1 0 0 0 0 0 0 0 0 0 0 0 0 0 0 1 0 0 0 0 0 1 0 0 0
"man" 2 0 1 0 1 1 2 0 1 0 1 0 0 0 0 0 0 2 1 2 0 1 0 1 0 2 1 1 1 1 2 0 1 1 2 0 1 2 2 0 0 2 0 0 0 0 1 0 0 0 0
"vrouw" 1 1 1 0 1 2 0 2 2 0 0 0 0 0 2 2 0 2 1 2 2 2 0 0 1 2 2 1 1 1 1 2 1 1 1 0 0 1 2 2 0 1 0 0 2 0 0 2 0 1 0
"vrouw" 2 1 1 0 0 0 1 0 1 0 1 0 0 0 0 0 0 0 0 2 2 2 0 0 1 2 1 2 0 0 0 0 1 0 0 2 1 0 1 2 0 0 0 0 0 0 0 1 1 0 0
"vrouw" 3 0 1 0 1 1 0 0 0 1 0 0 1 0 0 0 0 0 0 0 1 0 0 0 0 0 0 0 0 0 0 0 0 0 0 0 0 0 0 0 0 0 0 0 0 0 0 0 0 0 0
"man" 3 0 0 0 0 0 0 0 0 0 0 0 0 0 0 0 0 0 0 0 0 0 0 0 0 1 0 0 0 1 0 1 0 0 0 0 0 0 1 0 0 0 0 0 0 0 0 0 0 0 0
"vrouw" 3 0 1 0 0 0 0 0 0 1 0 0 0 0 0 0 0 0 0 0 0 0 0 0 0 0 0 0 0 0 0 0 0 0 0 0 0 0 0 0 0 1 0 0 0 0 0 0 0 0 0
"man" 3 0 0 0 0 0 1 0 0 0 0 0 0 0 1 0 0 1 0 2 0 1 0 0 0 1 1 0 0 1 0 1 1 0 0 0 0 0 0 0 1 0 1 0 2 0 0 0 2 1 0
"man" 3 1 0 0 0 0 0 0 2 2 2 0 2 2 0 0 0 2 0 1 2 2 1 1 1 2 2 1 1 0 0 1 0 0 0 1 0 1 1 0 0 1 1 0 0 1 0 0 0 0 0
"man" 2 0 0 0 1 1 0 1 0 0 0 0 0 0 0 0 0 1 0 0 0 0 0 0 0 0 1 0 0 0 0 1 0 0 0 0 0 0 0 0 0 1 0 0 0 0 0 0 0 0 0
"vrouw" 3 2 2 0 2 2 0 0 2 2 0 0 2 2 0 0 0 2 1 2 2 0 2 0 0 2 2 0 2 2 0 0 0 0 1 0 1 1 2 2 0 1 0 0 1 0 0 0 0 0 0
"vrouw" 1 2 0 0 0 0 0 1 2 0 2 2 0 0 1 0 0 0 0 2 1 0 0 0 1 2 1 0 0 0 0 0 0 0 0 0 0 0 0 0 0 0 0 0 0 0 0 0 1 0 1
"vrouw" 2 2 2 0 2 2 2 2 2 1 2 0 1 2 0 0 1 2 2 2 2 1 0 1 0 2 2 1 2 2 0 2 2 0 1 0 1 2 2 2 2 0 0 0 0 1 0 0 1 0 0
"vrouw" 2 2 0 0 0 0 0 0 2 2 1 0 2 2 0 0 0 2 0 2 2 2 2 0 2 2 1 2 2 1 0 0 0 0 0 1 0 1 0 2 0 1 0 0 0 0 0 1 1 0 0
"vrouw" 3 0 1 0 2 1 0 0 1 1 0 0 0 0 0 0 0 1 0 1 1 0 0 0 0 2 1 0 0 1 0 0 0 0 1 0 1 1 0 0 0 0 0 0 1 0 0 1 1 0 0
"vrouw" 1 2 0 0 1 1 2 2 2 1 2 2 2 2 1 0 0 1 1 2 2 2 2 1 2 2 2 2 1 1 1 1 1 1 2 2 2 2 2 2 1 2 1 0 1 0 1 2 2 0 0
"vrouw" 2 2 2 0 2 2 0 2 2 2 2 0 2 2 0 2 2 2 2 2 2 2 2 0 2 2 2 2 2 2 2 2 2 0 2 2 2 2 2 2 0 2 2 0 2 2 0 0 0 0 2
"vrouw" 2 1 2 0 0 0 1 0 1 0 0 0 1 0 0 0 0 1 0 2 1 0 1 0 0 0 1 0 0 0 0 0 0 0 0 0 0 0 0 1 0 1 0 1 0 0 0 0 1 0 0
"vrouw" 2 2 2 1 2 0 0 1 1 2 2 2 0 0 2 1 2 2 2 2 2 2 2 0 2 2 2 2 2 2 2 2 2 2 1 1 2 2 2 2 0 2 0 0 0 0 2 2 2 2 2
"vrouw" 3 1 0 0 2 0 1 0 1 0 0 0 0 0 0 0 0 1 0 2 2 0 2 0 1 1 2 0 1 2 0 1 1 0 1 0 1 2 2 2 0 2 0 0 0 0 0 1 1 0 0
"vrouw" 2 0 2 0 2 1 0 1 2 0 0 0 0 0 0 1 0 2 0 2 2 2 1 0 0 2 2 2 0 2 1 1 1 1 1 0 2 0 2 0 0 2 1 0 2 1 1 0 0 0 1
"man" 3 0 2 0 2 1 2 0 1 1 1 0 1 1 1 1 0 2 1 2 1 2 2 2 1 2 2 2 1 2 1 2 2 0 1 1 1 1 2 1 0 2 1 1 2 1 0 1 2 1 1
"vrouw" 2 2 2 0 1 2 0 1 2 0 1 0 1 2 0 0 2 1 2 2 2 2 1 0 0 0 1 1 1 0 0 0 0 0 0 0 0 0 0 2 1 2 2 0 1 0 0 2 2 0 1
"man" 2 1 2 0 0 2 1 1 1 2 1 1 2 1 2 1 1 2 1 2 2 1 1 0 0 2 2 1 1 1 0 0 0 0 0 0 1 1 1 1 0 2 0 0 1 0 0 1 2 0 0
"vrouw" 2 0 0 0 2 2 2 0 2 2 0 0 2 1 0 0 0 2 0 2 2 2 2 0 0 2 2 2 1 1 0 2 2 0 2 1 1 2 2 2 0 2 0 0 0 0 0 2 2 0 0
"vrouw" 3 0 1 0 0 1 2 1 1 2 1 0 2 2 0 0 1 1 0 2 2 0 1 0 0 1 1 0 0 0 0 0 0 0 0 0 0 0 1 1 0 2 0 0 0 0 0 1 1 0 0
"man" 2 0 0 0 0 0 2 0 0 1 0 0 1 1 0 0 0 1 0 1 0 0 0 0 0 0 0 0 0 1 0 0 0 0 0 0 0 0 1 0 0 2 0 0 0 0 0 0 2 0 0
"man" 1 0 2 0 0 0 0 0 0 0 1 0 0 0 0 0 0 0 0 0 0 0 1 0 0 0 1 0 0 0 0 0 0 0 0 0 0 0 0 0 0 0 0 0 0 0 0 0 0 0 0
"vrouw" 2 0 0 0 0 1 1 0 2 2 0 1 0 0 0 0 0 1 0 2 0 1 0 0 0 2 2 0 0 0 0 0 1 0 1 0 1 1 1 0 0 2 0 0 1 0 0 1 1 0 2
"vrouw" 3 1 1 0 0 1 0 0 1 0 0 0 0 0 0 0 0 2 0 2 2 2 1 1 0 2 2 2 0 1 0 0 2 0 0 2 2 1 2 2 0 2 0 0 0 0 0 2 2 0 0
"vrouw" 3 1 2 0 2 1 0 1 0 0 0 0 1 1 0 0 0 1 0 1 2 0 1 0 0 1 1 0 0 0 0 0 1 0 0 0 1 0 1 2 0 1 0 0 1 0 0 1 1 0 2
"vrouw" 3 1 1 0 0 0 0 1 2 0 0 0 1 1 1 0 0 0 1 2 2 2 1 0 0 1 0 1 0 1 0 1 1 0 0 1 1 0 1 1 0 2 0 0 0 0 0 2 2 0 0
"man" 2 2 1 0 0 0 1 0 0 0 1 0 1 0 0 0 0 2 0 2 2 2 2 0 0 2 1 2 1 1 1 1 2 1 1 1 2 1 2 2 0 0 1 0 0 0 1 1 2 0 1
"man" 3 0 1 0 2 1 0 0 2 0 0 0 0 0 0 0 0 1 0 2 2 0 0 0 1 2 1 0 0 0 0 1 0 0 0 0 0 0 0 2 0 0 0 0 0 0 0 0 0 0 0
"vrouw" 3 1 2 0 2 2 1 0 2 2 1 1 2 0 2 1 0 2 1 2 2 2 2 0 1 2 2 2 1 2 0 0 2 0 1 1 2 2 0 2 0 2 0 0 1 0 1 0 0 0 0
"vrouw" 3 2 1 0 2 0 1 0 1 0 0 0 0 0 2 2 0 0 0 2 1 1 0 0 0 2 0 0 0 1 0 1 0 0 0 0 0 0 2 0 0 1 0 0 0 0 0 0 1 0 0
"vrouw" 3 1 0 0 1 1 1 0 1 2 1 2 2 2 0 2 2 0 0 2 1 2 0 0 2 2 2 2 0 0 0 0 1 0 0 1 0 0 0 0 0 1 2 2 0 0 0 1 1 1 1
"vrouw" 2 1 2 0 2 2 2 0 2 0 1 2 0 0 0 1 0 0 1 2 2 2 1 0 0 2 1 1 0 1 0 0 0 0 0 0 0 0 1 2 0 1 0 0 0 0 0 2 2 0 0
"vrouw" 1 0 0 0 0 0 0 0 1 0 0 0 0 0 0 0 0 0 0 2 1 1 0 0 0 2 1 0 0 0 0 1 0 0 0 0 0 0 1 2 0 0 0 0 0 0 0 2 1 0 0
"man" 2 2 1 0 0 1 0 2 2 0 2 0 1 0 0 1 0 0 0 0 0 1 0 0 0 2 0 1 1 0 0 0 0 0 1 0 0 0 2 0 0 0 0 0 0 1 0 0 1 0 0
"vrouw" 3 0 0 0 0 0 2 0 2 0 1 1 1 1 0 0 0 2 2 2 2 2 2 0 0 2 2 2 2 1 0 0 1 0 1 1 1 1 2 2 0 2 0 0 0 0 0 2 2 0 0
"vrouw" 3 2 2 0 2 2 2 2 2 2 2 1 2 2 0 2 2 2 2 2 2 2 2 2 2 2 2 2 2 2 2 2 2 0 2 2 2 2 2 0 0 2 0 0 2 2 0 2 2 0 0
"vrouw" 3 0 2 0 2 2 1 1 1 2 1 1 2 1 1 1 0 2 0 2 2 0 2 0 0 2 2 0 2 2 2 2 2 1 2 1 2 2 2 2 0 2 0 0 1 0 0 0 2 0 0
"vrouw" 2 0 1 0 2 2 1 0 2 0 0 1 1 0 0 2 0 0 0 2 2 1 1 0 0 2 2 1 1 1 0 0 1 0 0 0 0 1 1 2 1 0 0 0 0 0 1 2 2 1 0
"vrouw" 1 2 1 0 2 2 2 2 2 0 2 2 2 2 2 1 0 2 2 2 2 2 1 2 2 2 2 2 2 2 2 2 2 2 2 2 2 2 2 2 2 2 2 2 2 2 2 2 2 1 1
"vrouw" 3 0 1 0 0 0 0 2 0 0 0 0 1 0 0 0 0 1 1 1 2 0 1 1 0 2 2 0 0 2 0 0 1 0 0 1 1 0 2 2 0 2 0 0 0 0 0 2 2 0 0
"man" 3 0 0 0 1 2 1 0 2 0 0 1 1 0 0 0 0 2 1 2 2 2 2 0 1 2 1 1 1 1 0 0 1 0 0 2 1 0 2 0 0 2 0 0 0 2 0 2 2 0 1
"vrouw" 3 1 1 0 2 1 1 2 2 0 1 2 1 1 0 1 1 2 1 2 2 2 2 0 2 2 0 2 0 1 0 1 1 0 2 1 0 1 1 0 2 2 1 1 0 0 0 1 0 2 0
"vrouw" 3 2 0 0 0 1 1 2 2 2 2 2 1 1 0 1 1 0 0 2 2 2 0 0 1 2 2 2 2 2 2 2 2 1 1 2 1 1 2 2 1 2 1 0 0 0 2 2 2 2 2
"vrouw" 2 0 0 0 0 0 0 0 0 0 0 0 0 0 0 0 2 2 0 2 2 0 2 0 0 2 1 0 0 1 0 0 1 0 1 0 1 2 1 2 0 2 0 0 0 0 0 0 0 0 2
"man" 2 1 1 0 2 2 0 1 2 2 1 1 0 0 1 1 0 2 1 2 2 2 2 1 0 2 1 1 1 2 2 2 1 2 1 1 2 1 2 2 1 0 0 1 1 2 2 1 2 1 1
"man" 3 0 0 0 0 0 0 0 0 0 0 0 0 0 0 0 0 0 0 0 0 0 0 0 0 1 1 0 0 0 0 0 0 0 0 0 0 0 0 0 0 1 0 0 0 0 0 0 0 0 0
"man" 2 0 0 0 0 1 0 0 2 2 0 0 2 2 0 0 0 1 0 2 2 0 2 0 0 2 1 0 1 1 0 1 2 0 0 1 1 1 1 2 0 2 2 0 0 0 0 0 0 0 0
"man" 2 0 0 0 0 0 0 0 2 0 0 0 0 0 0 0 0 0 0 2 1 1 0 0 0 2 2 0 2 2 2 2 2 0 2 0 0 1 1 0 0 0 0 0 0 0 0 1 1 0 0
"vrouw" 2 2 0 0 0 0 2 2 2 0 1 2 2 1 1 2 2 1 0 2 2 1 1 0 2 2 2 1 2 2 1 2 1 1 2 1 2 2 1 2 0 2 0 0 0 0 1 2 2 2 1
"man" 1 0 1 0 0 0 0 0 2 0 1 0 0 0 0 0 2 0 0 2 2 0 0 2 0 1 2 0 0 0 0 1 0 1 0 0 0 1 1 2 0 1 0 0 1 0 1 0 2 0 1
"vrouw" 2 1 0 0 0 0 0 0 2 1 1 0 1 0 0 0 1 1 0 2 2 0 0 0 0 1 1 0 1 0 0 0 0 0 0 0 0 1 2 2 0 2 0 0 0 0 0 0 0 0 0
"vrouw" 3 0 0 0 2 0 0 1 1 1 0 0 1 1 1 0 0 2 0 2 2 0 1 0 0 2 1 0 0 0 0 1 0 0 1 0 1 1 0 2 0 1 0 0 1 0 0 1 1 0 0
"vrouw" 2 1 0 0 1 1 2 1 0 1 1 1 1 1 1 1 1 1 1 1 1 1 1 0 2 2 1 2 0 0 0 0 0 0 0 0 0 0 0 1 2 0 1 0 0 0 0 0 0 0 0
"vrouw" 2 1 0 0 0 0 0 0 2 1 2 1 0 0 0 0 0 0 1 0 1 0 0 1 1 1 1 0 0 0 0 0 0 0 1 0 0 1 1 0 0 1 1 0 0 0 0 0 1 0 0
"vrouw" 3 1 0 0 0 0 2 1 2 2 0 1 0 0 0 1 0 2 0 2 2 1 1 2 0 2 2 2 1 2 2 2 2 0 1 2 2 1 2 0 0 2 0 0 0 0 0 0 0 0 2
"man" 3 0 1 0 1 1 1 2 0 2 0 1 2 1 0 0 0 2 2 2 0 2 2 1 1 2 2 2 2 2 0 1 2 0 1 2 2 2 2 1 0 2 0 0 0 0 0 1 0 0 1
"vrouw" 1 0 0 0 0 0 0 0 2 0 2 1 1 0 0 1 0 1 0 2 2 0 1 0 0 1 2 0 1 1 0 0 0 0 0 0 0 1 1 2 0 2 0 0 1 0 0 1 2 0 0
"vrouw" 2 1 0 1 0 0 0 1 0 2 1 0 1 0 0 1 0 2 1 2 0 0 2 0 1 2 2 0 2 2 2 1 2 2 2 0 2 2 1 0 0 2 0 0 0 0 2 0 0 0 0
"man" 3 0 0 0 0 0 0 0 0 0 0 0 0 0 0 0 0 1 0 1 1 0 0 0 0 1 1 0 1 1 0 1 0 0 0 0 0 1 0 0 0 1 0 0 0 0 0 0 0 0 0
"vrouw" 3 1 2 0 2 0 0 0 2 0 2 2 1 0 0 2 0 2 2 2 2 2 2 0 2 2 1 1 0 0 0 2 0 0 2 0 0 2 1 2 2 2 2 0 2 0 0 0 0 2 0
"vrouw" 3 1 2 0 2 2 0 0 2 1 0 2 0 0 0 0 0 0 0 2 1 0 0 0 1 2 1 0 0 0 0 1 0 0 1 0 0 1 1 1 0 2 1 0 0 0 0 0 0 0 0
"vrouw" 3 0 2 0 1 1 0 0 0 1 0 0 1 0 0 0 0 0 0 1 2 0 0 0 0 1 0 0 0 0 0 0 0 0 0 0 0 0 0 1 0 0 0 0 0 0 0 2 1 0 0
"vrouw" 3 2 0 1 1 1 1 1 2 1 1 0 0 0 1 0 0 2 0 2 2 1 2 0 0 2 2 1 1 0 1 0 0 1 1 1 1 2 1 2 0 1 0 0 1 0 1 1 0 0 0
"vrouw" 3 0 1 0 2 1 0 0 1 1 0 0 0 0 0 1 0 0 0 1 1 0 0 0 0 2 2 1 0 0 0 0 0 0 0 0 0 0 1 1 0 1 0 0 1 0 0 0 0 0 0
"vrouw" 2 0 1 0 2 2 1 0 2 0 0 0 0 0 0 0 0 1 2 1 2 0 0 1 0 2 2 0 0 1 0 1 1 0 1 0 0 1 0 2 2 2 0 1 2 0 0 0 1 0 0
"vrouw" 1 1 0 0 1 0 0 0 1 0 0 1 0 0 1 0 0 0 2 2 2 1 0 0 0 0 2 2 1 0 0 0 0 0 1 0 1 1 2 2 0 2 0 0 2 0 0 2 1 0 0
"man" 1 1 0 0 0 0 0 0 1 0 1 0 0 0 0 0 0 0 0 2 2 2 2 0 1 2 2 2 2 2 2 1 2 2 2 2 2 2 2 2 0 2 0 0 0 0 2 0 2 0 0
"vrouw" 1 1 1 0 2 2 1 2 2 2 1 1 2 1 0 1 1 1 0 2 1 1 1 1 0 2 2 2 1 1 0 0 1 0 0 0 1 0 2 1 1 1 0 0 1 0 0 2 2 0 0
"vrouw" 3 1 1 0 1 1 0 0 2 2 1 0 0 0 0 0 1 2 1 2 1 1 1 0 0 2 2 1 0 0 0 1 2 0 1 1 1 1 2 0 0 2 1 0 0 0 0 1 1 0 1
"man" 2 0 0 0 0 0 2 1 0 0 0 2 2 0 0 0 0 0 0 2 2 0 2 2 0 1 2 0 0 2 0 0 0 0 0 0 0 2 0 2 0 0 0 0 0 0 0 1 1 0 0
"man" 2 2 2 0 2 2 2 1 2 2 2 2 2 2 0 0 0 2 2 2 2 2 2 0 1 2 2 2 2 2 2 2 2 2 2 0 0 1 2 2 0 2 2 0 0 2 2 1 2 0 0
"man" 3 1 2 0 0 2 2 0 1 0 0 1 0 0 0 0 0 2 1 2 1 2 2 0 2 2 2 2 1 2 2 1 1 1 2 2 2 2 1 1 1 2 1 2 2 1 1 1 1 0 0
"vrouw" 3 2 1 0 2 0 2 2 2 2 1 1 1 0 2 1 1 2 1 2 2 1 2 0 0 2 2 1 1 2 2 2 2 1 2 1 1 2 2 2 2 2 1 0 2 0 1 2 1 0 2
"man" 3 1 2 0 0 1 0 0 2 0 1 1 0 0 0 0 0 2 2 2 2 2 2 0 0 2 2 1 2 2 2 2 2 1 2 2 2 2 2 2 1 2 0 0 2 0 1 2 2 0 0
"man" 2 1 1 0 1 0 2 0 1 1 0 2 1 0 2 0 0 2 0 2 2 0 2 0 0 2 2 0 2 0 1 2 2 0 1 2 2 1 2 2 0 0 0 0 1 0 0 1 0 0 0
"vrouw" 2 2 2 0 2 2 2 2 2 2 2 2 2 1 2 2 2 2 2 2 2 2 0 2 2 2 2 2 2 2 2 2 2 2 2 2 2 2 2 2 2 2 0 2 2 2 2 1 0 2 2
"man" 3 0 2 0 2 1 0 2 1 0 0 1 0 0 0 1 1 1 0 2 0 1 1 0 0 1 1 1 0 0 1 1 1 0 0 0 1 1 0 0 0 0 0 0 0 0 0 0 0 0 0
"vrouw" 2 1 2 0 2 2 0 2 2 1 1 1 1 2 1 1 1 1 2 1 2 2 2 1 1 2 1 2 1 1 0 2 2 0 1 1 1 1 2 1 2 2 1 2 0 0 0 1 1 2 0
"vrouw" 3 1 1 0 1 1 0 0 2 0 1 0 0 0 0 0 0 1 0 2 2 0 2 0 0 2 2 0 0 1 0 0 1 0 0 1 2 2 1 1 0 2 0 0 0 0 0 0 2 0 1
"vrouw" 2 2 2 0 2 2 2 2 2 2 1 2 1 2 2 2 2 2 2 2 2 2 1 2 2 2 2 2 0 1 0 0 0 0 0 0 0 0 1 2 1 2 2 2 2 2 0 2 2 1 1
"man" 2 2 2 1 2 2 2 2 2 2 2 2 2 2 2 2 2 1 2 2 1 1 1 0 1 2 2 1 0 0 0 0 0 0 0 0 0 0 2 1 0 2 0 0 2 0 0 0 0 0 2
"man" 3 0 0 0 0 2 0 1 2 0 0 0 0 0 0 0 0 0 0 2 1 2 2 0 0 2 2 2 2 2 1 2 2 1 2 2 2 2 2 0 0 0 0 0 0 0 0 1 0 1 2
"vrouw" 2 1 2 0 2 2 1 2 1 1 1 2 1 1 2 1 1 2 2 2 2 2 2 2 1 2 2 2 1 1 1 2 2 0 1 1 1 2 1 2 2 1 2 2 2 1 0 1 2 2 0
"vrouw" 2 0 2 0 2 1 0 1 2 1 0 0 1 1 0 2 1 1 0 2 2 0 2 0 0 2 2 0 2 1 1 1 2 0 2 2 2 2 0 2 0 2 0 0 1 0 0 0 0 0 0
"man" 1 1 1 0 1 1 0 1 1 0 0 0 0 0 0 0 0 0 0 1 1 0 0 0 0 1 1 0 0 0 1 0 1 1 0 2 0 1 1 1 0 0 0 0 1 0 1 0 1 0 0
"vrouw" 1 0 0 0 0 0 0 0 1 0 1 0 1 1 0 0 0 0 0 2 2 0 0 0 0 0 0 0 1 0 0 0 0 0 0 1 0 0 0 1 0 0 0 0 0 0 0 1 0 1 0
"man" 3 1 1 0 0 0 0 0 0 1 1 0 0 1 0 0 0 0 0 2 2 2 2 2 0 2 2 2 1 1 0 1 1 0 0 1 0 1 2 2 2 2 0 0 0 0 0 0 1 0 0
"vrouw" 2 1 2 0 2 2 2 1 2 2 0 0 2 2 2 1 1 2 2 2 2 2 1 2 0 2 2 1 2 2 1 1 0 0 1 1 1 2 2 1 0 2 2 2 2 1 1 2 1 0 2
"man" 2 1 1 0 0 0 0 0 0 1 1 0 1 0 0 0 0 1 0 2 2 0 1 1 0 1 1 0 1 1 0 1 0 0 0 0 0 1 0 1 0 1 0 0 0 0 0 0 0 0 1
"vrouw" 2 0 2 0 2 2 0 0 1 1 0 0 1 1 0 0 0 2 2 2 2 1 2 0 0 2 1 0 1 2 1 0 0 1 0 1 1 1 0 1 0 2 0 0 1 0 0 1 1 0 0
"vrouw" 3 1 0 0 0 0 2 1 1 0 0 0 2 1 0 0 0 2 0 2 2 1 2 0 1 2 2 1 1 1 0 1 1 0 1 1 1 2 2 2 0 2 0 0 0 0 0 1 2 0 0
